# Supplementary material for: YAP/TAZ deficiency reprograms macrophage phenotype and improves infarct healing and cardiac function after myocardial infarction
Source: PLoS Biol. 2020 Dec 2;18(12):e3000941. doi: 10.1371/journal.pbio.3000941 (PMC7735680; doi:10.1371/journal.pbio.3000941)
Supplement: S1 Data — (XLSX) [file pbio.3000941.s022.xlsx]

## Sheet: Fig 1
Fig 1A	Relative expression (Protein)									Fig 1B	Relative expression (Protein)									Fig 1C	Relative expression (protein)
BMDM	LPS/IFNɣ	0 h	2 h	4 h	6 h	8 h	12 h			PM	LPS/IFNɣ	0 h	2 h	4 h	6 h	8 h	12 h			BMDM		LPS/IFNɣ
YAP		0.0645779	0.500397	0.378669	1.51322	2.05576	1.77956			YAP		0.125194	0.398036	0.396091	0.649148	0.599569	0.943126					Control siRNA	YAP siRNA
		0.507219	0.476969	1.20294	1.08744	2.12276	2.44453					0.0463511	0.177626	0.217251	0.444338	0.473991	0.520693			YAP		2.54098	0.886047
		0.0631817	0.866904	1.08586	1.1702	1.91186	1.63875					0.234848	0.132712	0.447079	0.640325	0.509127	0.649513					1.24139	0.457803
	Mean	0.2117	0.6148	0.8892	1.257	2.03	1.954				Mean	0.1355	0.2361	0.3535	0.5779	0.5276	0.7044					2.49078	0.204266
	Std. Error	0.1478	0.1263	0.2575	0.1303	0.06222	0.2485				Std. Error	0.05466	0.08199	0.06968	0.06685	0.0374	0.125				Mean	2.091	0.516
																					Std. Error	0.4251	0.199
	LPS/IFNɣ	0 h	2 h	4 h	6 h	8 h	12 h				LPS/IFNɣ	0 h	2 h	4 h	6 h	8 h	12 h			IL6		2.35689	0.199234
TAZ		0.0962371	0.0746973	0.122923	0.196381	0.234287	0.207721			TAZ		0.070557	0.199251	0.189562	0.21064	0.457025	0.60078					1.7233	0.0823174
		0.109143	0.116269	0.21776	0.266504	0.308839	0.314813					0.11618	0.147667	0.1541	0.233526	0.487639	0.428162					2.32979	0.893148
		0.0371995	0.0370732	0.0892354	0.330661	0.208734	0.353237					0.01006	0.0738094	0.139845	0.293462	0.533371	0.373613				Mean	2.137	0.3916
	Mean	0.08086	0.07601	0.1433	0.2645	0.2506	0.2919				Mean	0.0656	0.1402	0.1612	0.2459	0.4927	0.4675				Std. Error	0.2068	0.2531
	Std. Error	0.02215	0.02287	0.03848	0.03878	0.03003	0.04354				Std. Error	0.03073	0.0364	0.01478	0.02469	0.02218	0.06847
																				Nos2		0.8632	0.228703
																						0.767339	0.426877
	LPS/IFNɣ	0 h	2 h	4 h	6 h	8 h	12 h				LPS/IFNɣ	0 h	2 h	4 h	6 h	8 h	12 h					0.646962	0.0275663
pYAP		0.380848	0.331047	0.454498	0.400156	0.525604	0.585484			IL6		0.0556254	0.112275	0.174134	0.171482	0.26103	0.248358				Mean	0.7592	0.2277
		0.39484	0.448924	0.288523	0.388702	0.850406	0.742073					0.145906	0.13709	0.180756	0.150255	0.235688	0.364511				Std. Error	0.06256	0.1153
		0.0702253	0.190446	0.276655	0.285183	0.807892	0.890577					0.0563686	0.159066	0.127116	0.198507	0.199328	0.260333
	Mean	0.282	0.3235	0.3399	0.358	0.728	0.7394				Mean	0.08597	0.1361	0.1607	0.1734	0.232	0.2911
	Std. Error	0.1059	0.07471	0.05741	0.03657	0.1019	0.08808				Std. Error	0.02997	0.01352	0.01688	0.01396	0.01791	0.03688
	LPS/IFNɣ	0 h	2 h	4 h	6 h	8 h	12 h
IL6		0.246172	1.1536	0.668104	0.923603	2.09002	3.30194
		0.173603	0.912263	1.10575	1.5013	1.57083	3.339
		0.243812	1.0352	1.1789	1.34952	1.60437	2.71336
	Mean	0.2212	1.034	0.9842	1.258	1.755	3.118
	Std. Error	0.02381	0.06967	0.1595	0.1729	0.1678	0.2027
Fig 1D	IL6	mRNA level (fold)					IL1β	mRNA level (fold)					IL12β	mRNA level (fold)					Nos2	mRNA level (fold)					Fpr2	mRNA level (fold)
		Control siRNA	LPS+IFNg+Control siRNA	LPS+IFNg+YAP1 siRNA				Control siRNA	LPS+IFNg+Control siRNA	LPS+IFNg+YAP1 siRNA				Control siRNA	LPS+IFNg+Control siRNA	LPS+IFNg+YAP1 siRNA				Control siRNA	LPS+IFNg+Control siRNA	LPS+IFNg+YAP1 siRNA				Control siRNA	LPS+IFNg+Control siRNA	LPS+IFNg+YAP1 siRNA
		1	597.835	456.146				1	471.343	330.155				1.01193	184.3	109.244				1	565.013	429.007				1	10.2881	10.2141
		1.52691	881.161	480.989				0.796284	762.307	349.834				0.964445	354.808	90.409				1.6196	963.699	543.815				1.63321	14.0059	8.41488
		1.03469	564.944	446.508				1.72754	560.37	369.905				1.02363	251.887	131.162				0.519435	833.077	456.343				0.701608	13.5178	10.5882
	Mean	1.187	681.3	461.2			Mean	1.175	598	350			Mean	1	263.7	110.3			Mean	1.046	787.3	476.4			Mean	1.112	12.6	9.739
	Std. Error	0.1702	100.4	10.27			Std. Error	0.2826	86.08	11.48			Std. Error	0.0181	49.57	11.78			Std. Error	0.3184	117.3	34.62			Std. Error	0.2747	1.166	0.6708
Fig 1E	Arg1	mRNA level (fold)					Egr2	mRNA level (fold)					Cd206	mRNA level (fold)					Ym1	mRNA level (fold)					Fizz1	mRNA level (fold)
		Control siRNA	IL4/IL13+Control siRNA	IL4/IL13+YAP1 siRNA				Control siRNA	IL4/IL13+Control siRNA	IL4/IL13+YAP1 siRNA				Control siRNA	IL4/IL13+Control siRNA	IL4/IL13+YAP1 siRNA				Control siRNA	IL4/IL13+Control siRNA	IL4/IL13+YAP1 siRNA				Control siRNA	IL4/IL13+Control siRNA	IL4/IL13+YAP1 siRNA
		1	164.801	449.19				1	2.62024	6.13894				1	2.07709	3.66515				1	47.5557	131.01				1	19.8391	43.0616
		0.77142	363.584	533.052				1.26127	5.89374	8.11279				0.758601	4.78597	4.55983				0.835406	135.81	187.84				1.11022	44.3975	47.7199
		1.58868	232.031	325.035				0.98038	3.56769	6.03546				1.17127	3.54757	3.91445				1.54016	105.417	117.736				1.01208	31.7029	24.6296
	Mean	1.12	253.5	435.8			Mean	1.081	4.027	6.762			Mean	0.9766	3.47	4.046			Mean	1.125	96.26	145.5			Mean	1.041	31.98	38.47
	Std. Error	0.2434	58.38	60.42			Std. Error	0.09054	0.9725	0.6759			Std. Error	0.1197	0.7829	0.2666			Std. Error	0.2129	25.88	21.5			Std. Error	0.0349	7.091	7.05

## Sheet: Fig 2
Fig 2C
Term	Overlap	P-value	Z-score	Combined Score	Genes	PATH
cellular response to cytokine stimulus (GO:0071345)	46/457	1.77896e-07	-1.16704	18.1382	CSF3R;ITGAM;MAOA;PDE1B;CD80;PTAFR;CXCR4;CXCL1;RORA;PTGS2;AIF1;CXCL2;ZFP36L2;PYCARD;CCL7;FLRT2;OCSTAMP;STAT4;HMOX1;IL12B;CCR7;IL12A;CD36;LBP;STX3;CCR2;CCR1;IL10;EGR1;IL11;CCL22;MME;IL1R2;PYHIN1;MMP3;BGN;LIF;OSMR;DCN;VEGFA;IL6;IL1B;IL3RA;KIT;FSCN1;SAA1	GOBP
inflammatory response (GO:0006954)	30/253	8.88388e-07	-1.7872	24.9026	PXK;PTGER3;LY75;CXCR4;CXCL1;TNFRSF11A;AIF1;CXCL2;THBS1;CXCL5;MMP25;CCL7;CCRL2;CCR7;IL10;PTGIR;CCL22;PLA2G2E;XCR1;NFAM1;CD180;IL6;IL1B;TNFSF4;KIT;SIGLEC1;FCGR2B;FOLR2;TLR4;S100A8	GOBP
cytokine-mediated signaling pathway (GO:0019221)	53/634	6.60929e-06	-1.33732	15.9503	CSF3R;ITGAM;CD80;CXCL1;IRS2;RORA;CXCL2;CXCL5;IFIT2;IL27RA;PYCARD;IL12B;IL12A;CD36;LBP;CCR2;IL10;IL11;SERPINB2;RSAD2;IL1R2;MMP3;BGN;OSMR;DCN;IL1B;IL3RA;KIT;FSCN1;CAMK2B;MAOA;PTAFR;TNFRSF11A;PTGS2;CCL7;FLRT2;IL21R;STAT4;HMOX1;STX3;CCR1;EGR1;CCL22;TNFSF15;MX1;LIF;ST18;VEGFA;IL6;CXCL12;TNFSF4;SAA1;XAF1	GOBP
positive regulation of chemokine production (GO:0032722)	9/35	1.53187e-05	-1.36879	15.175	PYCARD;CD74;EGR1;IL6;IL1B;HMOX1;LPL;TLR7;TLR4	GOBP
positive regulation of cytokine production (GO:0001819)	24/221	4.6218e-05	-1.93656	19.331	IL10;NFAM1;PDE4D;HILPDA;SERPINE1;RORA;PTGS2;PYCARD;IL6;DDIT3;IL1B;TNFSF4;SAA1;CYP1B1;IL12B;POLR3G;CCR7;IL12A;TLR7;CD14;LBP;RAB7B;TLR4;CCR2	GOBP
cellular response to lipopolysaccharide (GO:0071222)	13/92	0.00019584	-1.76346	15.0569	IL10;TICAM2;CD80;SERPINE1;PDCD1LG2;PYCARD;IL6;IL1B;TNFSF4;STAP1;CD14;LBP;TLR4	GOBP
positive regulation of inflammatory response (GO:0050729)	11/74	0.00038266	-1.77086	13.9337	IL6;TNFSF4;SERPINE1;IL12B;LPL;TLR7;LBP;OSMR;TLR4;S100A8;CCR2	GOBP
positive regulation of acute inflammatory response (GO:0002675)	5/16	0.00048207	-1.98464	15.1575	IL6;IL1B;PTGER3;OSMR;PTGS2	GOBP
defense response to Gram-negative bacterium (GO:0050829)	10/72	0.00119751	-1.42684	9.59907	PYCARD;IGHM;IL6;RPL30;RARRES2;SERPINE1;RNASE6;IL12B;LBP;TLR4	GOBP
Fig 2E	IL6	mRNA level (fold)												IL1β	mRNA level (fold)
		Control-1	Control-2	Control-3	Mean	Std. Error		dKO-1	dKO-2	dKO-3	Mean	Std. Error			Control-1	Control-2	Control-3	Mean	Std. Error		dKO-1	dKO-2	dKO-3	Mean	Std. Error
	Untreated	0.834597	1.27343	0.891971	1	0.137715		1.30416	1.84347	2.58308	1.91024	0.370698		Untreated	1.06068	1.29494	0.644378	1	0.190236		0.641509	0.43668	0.539683	0.539291	0.0591295
	LPS/IFNg	4512.11	6357.3	4502.78	5124.06	616.624		1535.98	896.721	2620.93	1684.55	503.25		LPS/IFNg	653.549	589.724	684.548	642.607	27.9146		210.285	10.1686	363.101	194.518	102.187
	IL12β	mRNA level (fold)												Nos2	mRNA level (fold)
		Control-1	Control-2	Control-3	Mean	Std. Error		dKO-1	dKO-2	dKO-3	Mean	Std. Error			Control-1	Control-2	Control-3	Mean	Std. Error		dKO-1	dKO-2	dKO-3	Mean	Std. Error
	Untreated	0.778757	1.13224	1.089	1	0.111324		0.761322	0.483562	0.547175	0.597353	0.0840157		Untreated	1.55399	1.06298	0.383029	1	0.339491		0.58266	0.497372	0.682799	0.58761	0.0535852
	LPS/IFNg	133.013	310.307	231.299	224.873	51.281		100.519	5.14935	105.999	70.5557	32.7414		LPS/IFNg	3328.02	3976.19	3396.18	3566.8	205.639		2305.5	2325.95	2868.05	2499.83	184.201
	TNFɑ	mRNA level (fold)												Ccl2	mRNA level (fold)
		Control-1	Control-2	Control-3	Mean	Std. Error		dKO-1	dKO-2	dKO-3	Mean	Std. Error			Control-1	Control-2	Control-3	Mean	Std. Error		dKO-1	dKO-2	dKO-3	Mean	Std. Error
	Untreated	1.13237	0.992668	0.874966	1	0.0743956		0.891274	0.774488	0.777202	0.814322	0.0384843		Untreated	1.16708	0.883444	0.94948	1	0.0856854		1.15591	0.838059	1.32781	1.10726	0.143455
	LPS/IFNg	13.2583	18.602	18.9009	16.9204	1.83307		10.4178	1.03803	9.3214	6.92576	2.96083		LPS/IFNg	37.5314	23.0521	25.4741	28.6859	4.4777		19.3398	18.4944	17.9542	18.5961	0.403203
	Rantes	mRNA level (fold)
		Control-1	Control-2	Control-3	Mean	Std. Error		dKO-1	dKO-2	dKO-3	Mean	Std. Error
	Untreated	1.23221	1.37627	1.3874	1.33196	0.0499789		2.31811	1.83772	1.60936	1.92173	0.208865
	LPS/IFNg	292.348	302.757	383.971	326.359	28.9626		194.793	191.275	211.627	199.232	6.28031
Fig 2F		NO2 in conditioned medium (μmole/l)
		Control-1	Control-2	Control-3	Mean	Std. Error		dKO-1	dKO-2	dKO-3	Mean	Std. Error
	Untreated	5.81206	6.04787	5.6421	5.83401	0.117648		5.58156	5.57193	5.32281	5.4921	0.0846917
	LPS/IFNg	12.9964	12.9681	15.3053	13.7566	0.774374		8.39362	8.66312	6.26842	7.77505	0.757323

## Sheet: Fig 2D and S7 Fig 
Genes	KoLPSvsWtLPS_logFC	AveExpr	P.Value	positive_regulation_of_cytokine_production	cellular_response_to_cytokine_stimulus	cytokine_mediated_signaling_pathway	inflammatory_response	positive_regulation_of_acute_inflammatory_response	positive_regulation_of_inflammatory_response	positive_regulation_of_chemokine_production	cellular_response_to_lipopolysaccharide	defense_response_to_Gram_negative_bacterium	M1_genes_MM
0610007P14RIK	-0.587663	4.23312	7.24e-05	N	N	N	N	N	N	N	N	N	N
0610009B22RIK	-0.26826	3.89713	0.0632813	N	N	N	N	N	N	N	N	N	N
0610009L18RIK	0.148119	1.3146	0.502619	N	N	N	N	N	N	N	N	N	N
0610009O20RIK	0.149283	4.38084	0.142601	N	N	N	N	N	N	N	N	N	N
0610010F05RIK	-0.247556	3.66975	0.0928711	N	N	N	N	N	N	N	N	N	N
0610012G03RIK	0.0720444	5.46828	0.307142	N	N	N	N	N	N	N	N	N	N
0610030E20RIK	-0.0841346	4.48872	0.422396	N	N	N	N	N	N	N	N	N	N
0610037L13RIK	-0.291826	4.68578	0.00451775	N	N	N	N	N	N	N	N	N	N
0610038B21RIK	0.053223	-0.0670412	0.874744	N	N	N	N	N	N	N	N	N	N
0610040J01RIK	0.390153	-0.0179783	0.600176	N	N	N	N	N	N	N	N	N	N
0610043K17RIK	-0.205198	-0.933145	0.58757	N	N	N	N	N	N	N	N	N	N
1110001J03RIK	-0.263023	2.11471	0.247837	N	N	N	N	N	N	N	N	N	N
1110002J07RIK	0.124141	0.87364	0.716778	N	N	N	N	N	N	N	N	N	N
1110002L01RIK	-0.10809	1.31497	0.66403	N	N	N	N	N	N	N	N	N	N
1110004E09RIK	0.623959	2.10556	0.0350009	N	N	N	N	N	N	N	N	N	N
1110004F10RIK	-0.101898	6.27975	0.238213	N	N	N	N	N	N	N	N	N	N
1110006O24RIK	0.0488941	-0.544311	0.939079	N	N	N	N	N	N	N	N	N	N
1110008F13RIK	0.255663	7.25739	0.000187232	N	N	N	N	N	N	N	N	N	N
1110008L16RIK	-0.33698	2.82718	0.0567963	N	N	N	N	N	N	N	N	N	N
1110008P14RIK	-0.22048	3.39547	0.0524899	N	N	N	N	N	N	N	N	N	N
1110012L19RIK	0.226205	3.50901	0.10274	N	N	N	N	N	N	N	N	N	N
1110019D14RIK	-0.149851	1.39981	0.658861	N	N	N	N	N	N	N	N	N	N
1110025M09RIK	-0.155873	0.901714	0.543658	N	N	N	N	N	N	N	N	N	N
1110032A03RIK	-0.0344539	3.11329	0.808815	N	N	N	N	N	N	N	N	N	N
1110032F04RIK	-1.50632	-1.91031	0.00455561	N	N	N	N	N	N	N	N	N	N
1110034G24RIK	-0.126205	2.87512	0.620702	N	N	N	N	N	N	N	N	N	N
1110037F02RIK	-0.0817025	5.50625	0.188697	N	N	N	N	N	N	N	N	N	N
1110038B12RIK	-0.219803	4.5695	0.15805	N	N	N	N	N	N	N	N	N	N
1110038F14RIK	-0.0793796	5.72958	0.387956	N	N	N	N	N	N	N	N	N	N
1110051M20RIK	0.142478	3.10838	0.310916	N	N	N	N	N	N	N	N	N	N
1110059E24RIK	-0.0558742	3.79328	0.645921	N	N	N	N	N	N	N	N	N	N
1110059G10RIK	-0.293599	3.86935	0.0508725	N	N	N	N	N	N	N	N	N	N
1110065P20RIK	-0.133708	3.47546	0.19425	N	N	N	N	N	N	N	N	N	N
1190002N15RIK	-0.736123	4.95841	2.88e-06	N	N	N	N	N	N	N	N	N	N
1190007I07RIK	-0.860044	1.34443	0.009817	N	N	N	N	N	N	N	N	N	N
1300002E11RIK	-0.289099	1.93445	0.127701	N	N	N	N	N	N	N	N	N	N
1500004A13RIK	-0.131023	1.70664	0.651232	N	N	N	N	N	N	N	N	N	N
1500011B03RIK	-0.195962	3.16711	0.0446794	N	N	N	N	N	N	N	N	N	N
1500011K16RIK	-0.271245	4.36998	0.0678213	N	N	N	N	N	N	N	N	N	N
1500015A07RIK	0.0722678	2.75543	0.683175	N	N	N	N	N	N	N	N	N	N
1600002K03RIK	-0.142723	3.51393	0.39291	N	N	N	N	N	N	N	N	N	N
1600010M07RIK	0.28021	2.02329	0.362882	N	N	N	N	N	N	N	N	N	N
1600012H06RIK	-0.0304815	4.86775	0.700178	N	N	N	N	N	N	N	N	N	N
1600014C10RIK	-0.76525	-0.667387	0.0115792	N	N	N	N	N	N	N	N	N	N
1600020E01RIK	0.419341	2.4742	0.0448095	N	N	N	N	N	N	N	N	N	N
1700001K19RIK	-0.304446	0.251	0.405918	N	N	N	N	N	N	N	N	N	N
1700001L05RIK	-0.809584	1.24518	0.000281986	N	N	N	N	N	N	N	N	N	N
1700003N22RIK	0.195476	1.48235	0.343234	N	N	N	N	N	N	N	N	N	N
1700007L15RIK	0.203403	-0.0250077	0.593012	N	N	N	N	N	N	N	N	N	N
1700008J07RIK	-0.24596	0.223053	0.413709	N	N	N	N	N	N	N	N	N	N
1700010I14RIK	-0.153413	1.51328	0.587949	N	N	N	N	N	N	N	N	N	N
1700011L22RIK	0.870039	-0.474211	0.271659	N	N	N	N	N	N	N	N	N	N
1700012B09RIK	0.325013	0.147133	0.19898	N	N	N	N	N	N	N	N	N	N
1700017B05RIK	0.303663	5.79976	0.000821762	N	N	N	N	N	N	N	N	N	N
1700017D01RIK	-0.189027	-0.0921537	0.606987	N	N	N	N	N	N	N	N	N	N
1700020I14RIK	-0.0610024	5.62386	0.463771	N	N	N	N	N	N	N	N	N	N
1700021F05RIK	0.224991	3.34488	0.180088	N	N	N	N	N	N	N	N	N	N
1700025G04RIK	-0.0229292	3.15811	0.915922	N	N	N	N	N	N	N	N	N	N
1700030J22RIK	0.281842	1.22167	0.144009	N	N	N	N	N	N	N	N	N	N
1700030K09RIK	0.343226	2.79194	0.0642481	N	N	N	N	N	N	N	N	N	N
1700030N03RIK	0.500973	5.58098	0.00038752	N	N	N	N	N	N	N	N	N	N
1700034P13RIK	-0.414367	-0.765401	0.28165	N	N	N	N	N	N	N	N	N	N
1700037H04RIK	0.150984	4.9567	0.18067	N	N	N	N	N	N	N	N	N	N
1700041G16RIK	0.330982	-0.706341	0.2384	N	N	N	N	N	N	N	N	N	N
1700049G17RIK	-0.234073	2.03589	0.235403	N	N	N	N	N	N	N	N	N	N
1700055D18RIK	0.27182	-0.624287	0.403664	N	N	N	N	N	N	N	N	N	N
1700066M21RIK	0.378542	2.41983	0.0933324	N	N	N	N	N	N	N	N	N	N
1700084C06RIK	0.101416	-0.675077	0.734127	N	N	N	N	N	N	N	N	N	N
1700086O06RIK	0.227778	0.327309	0.496756	N	N	N	N	N	N	N	N	N	N
1700096K18RIK	0.243872	0.871197	0.400388	N	N	N	N	N	N	N	N	N	N
1700109G14RIK	1.1003	0.872339	0.0135391	N	N	N	N	N	N	N	N	N	N
1700109H08RIK	0.570022	0.273275	0.0756264	N	N	N	N	N	N	N	N	N	N
1700112E06RIK	-0.0415627	4.46017	0.741868	N	N	N	N	N	N	N	N	N	N
1700123I01RIK	0.687005	0.226477	0.00217232	N	N	N	N	N	N	N	N	N	N
1700123O20RIK	-0.0914662	5.07756	0.300866	N	N	N	N	N	N	N	N	N	N
1700128A07RIK	-0.448615	-1.34562	0.183406	N	N	N	N	N	N	N	N	N	N
1810011H11RIK	0.388714	3.9077	0.0558837	N	N	N	N	N	N	N	N	N	N
1810013L24RIK	0.134335	6.24397	0.0293373	N	N	N	N	N	N	N	N	N	N
1810014B01RIK	0.192475	0.807091	0.654784	N	N	N	N	N	N	N	N	N	N
1810022K09RIK	-0.398038	2.50129	0.0343141	N	N	N	N	N	N	N	N	N	N
1810024B03RIK	0.037835	0.536918	0.917203	N	N	N	N	N	N	N	N	N	N
1810026B05RIK	0.489068	3.88238	0.000108193	N	N	N	N	N	N	N	N	N	N
1810026J23RIK	0.0319323	5.16621	0.680601	N	N	N	N	N	N	N	N	N	N
1810030O07RIK	-0.0905709	5.30227	0.312686	N	N	N	N	N	N	N	N	N	N
1810032O08RIK	0.175037	1.84933	0.390697	N	N	N	N	N	N	N	N	N	N
1810037I17RIK	0.0567144	6.22796	0.621851	N	N	N	N	N	N	N	N	N	N
1810043G02RIK	0.180177	4.36061	0.0831686	N	N	N	N	N	N	N	N	N	N
1810043H04RIK	0.13256	4.41101	0.232155	N	N	N	N	N	N	N	N	N	N
1810044D09RIK	0.0753362	-0.481126	0.885698	N	N	N	N	N	N	N	N	N	N
1810055G02RIK	-0.160897	3.75762	0.452934	N	N	N	N	N	N	N	N	N	N
1810058I24RIK	0.122584	6.33294	0.210631	N	N	N	N	N	N	N	N	N	N
2010001A14RIK	-0.347082	2.16887	0.0405554	N	N	N	N	N	N	N	N	N	N
2010005H15RIK	-0.751405	-1.66204	0.000457079	N	N	N	N	N	N	N	N	N	N
2010008C14RIK	-0.0958399	1.08418	0.82588	N	N	N	N	N	N	N	N	N	N
2010107E04RIK	-0.224992	5.1038	0.261259	N	N	N	N	N	N	N	N	N	N
2010110E17RIK	0.430642	-1.60885	0.0726088	N	N	N	N	N	N	N	N	N	N
2010111I01RIK	0.869948	6.58853	8.27e-08	N	N	N	N	N	N	N	N	N	N
2010300C02RIK	0.387762	-0.402781	0.570989	N	N	N	N	N	N	N	N	N	N
2010315B03RIK	-0.562889	3.34133	0.00011342	N	N	N	N	N	N	N	N	N	N
2010320M18RIK	-0.463291	2.80444	0.00215277	N	N	N	N	N	N	N	N	N	N
2200002D01RIK	-0.331581	0.306952	0.326059	N	N	N	N	N	N	N	N	N	N
2210013O21RIK	-0.391449	3.3156	0.0834092	N	N	N	N	N	N	N	N	N	N
2210016F16RIK	-0.0919687	5.83171	0.309907	N	N	N	N	N	N	N	N	N	N
2210016L21RIK	0.038064	4.43284	0.764831	N	N	N	N	N	N	N	N	N	N
2210404O09RIK	-0.0861613	1.8002	0.707303	N	N	N	N	N	N	N	N	N	N
2210408F21RIK	0.19144	3.50666	0.161101	N	N	N	N	N	N	N	N	N	N
2210408I21RIK	0.145471	1.20513	0.582863	N	N	N	N	N	N	N	N	N	N
2300009A05RIK	0.176682	0.589227	0.650458	N	N	N	N	N	N	N	N	N	N
2310001H17RIK	0.125623	3.13209	0.295127	N	N	N	N	N	N	N	N	N	N
2310008N11RIK	-0.302292	2.05373	0.162003	N	N	N	N	N	N	N	N	N	N
2310009A05RIK	-0.450832	1.66923	0.0583946	N	N	N	N	N	N	N	N	N	N
2310009B15RIK	0.222558	2.90311	0.1326	N	N	N	N	N	N	N	N	N	N
2310010J17RIK	-0.205171	0.86319	0.359443	N	N	N	N	N	N	N	N	N	N
2310011J03RIK	0.129663	6.55303	0.0745655	N	N	N	N	N	N	N	N	N	N
2310015A10RIK	-0.495851	2.1734	0.0087278	N	N	N	N	N	N	N	N	N	N
2310022A10RIK	0.568531	6.47752	5.91e-08	N	N	N	N	N	N	N	N	N	N
2310022B05RIK	-0.367495	5.34601	0.000571074	N	N	N	N	N	N	N	N	N	N
2310031A07RIK	-1.12795	-0.484126	0.000147921	N	N	N	N	N	N	N	N	N	N
2310033P09RIK	-0.0301071	3.81458	0.825584	N	N	N	N	N	N	N	N	N	N
2310035C23RIK	0.101386	4.93173	0.192815	N	N	N	N	N	N	N	N	N	N
2310036O22RIK	0.107797	7.54119	0.112137	N	N	N	N	N	N	N	N	N	N
2310040G24RIK	0.0923831	1.42896	0.782777	N	N	N	N	N	N	N	N	N	N
2310058D17RIK	-0.363793	0.761501	0.305293	N	N	N	N	N	N	N	N	N	N
2310061I04RIK	0.0427724	3.86217	0.741252	N	N	N	N	N	N	N	N	N	N
2410004B18RIK	0.229662	4.50594	0.00806552	N	N	N	N	N	N	N	N	N	N
2410006H16RIK	-0.211846	4.79979	0.206094	N	N	N	N	N	N	N	N	N	N
2410015M20RIK	-0.383682	5.14934	0.000578778	N	N	N	N	N	N	N	N	N	N
2410016O06RIK	0.133816	3.58229	0.386951	N	N	N	N	N	N	N	N	N	N
2410022M11RIK	-0.243458	1.9907	0.325375	N	N	N	N	N	N	N	N	N	N
2410089E03RIK	0.253302	3.69743	0.0250473	N	N	N	N	N	N	N	N	N	N
2410131K14RIK	0.116947	4.42811	0.250832	N	N	N	N	N	N	N	N	N	N
2500002B13RIK	-0.508808	2.13267	0.00611456	N	N	N	N	N	N	N	N	N	N
2500004C02RIK	0.19439	0.142095	0.670552	N	N	N	N	N	N	N	N	N	N
2510009E07RIK	0.0701087	5.50833	0.391234	N	N	N	N	N	N	N	N	N	N
2510039O18RIK	0.0613938	7.52345	0.339185	N	N	N	N	N	N	N	N	N	N
2610001J05RIK	-0.227474	5.90035	0.0333409	N	N	N	N	N	N	N	N	N	N
2610002M06RIK	-0.169307	3.42849	0.146221	N	N	N	N	N	N	N	N	N	N
2610008E11RIK	-0.251649	2.0835	0.255994	N	N	N	N	N	N	N	N	N	N
2610020C07RIK	-0.566231	3.19846	0.0119035	N	N	N	N	N	N	N	N	N	N
2610020H08RIK	-0.417679	2.35069	0.085329	N	N	N	N	N	N	N	N	N	N
2610021A01RIK	-0.152293	2.37568	0.479764	N	N	N	N	N	N	N	N	N	N
2610035D17RIK	-0.221174	1.72283	0.452211	N	N	N	N	N	N	N	N	N	N
2610037D02RIK	-0.1575	0.883887	0.516272	N	N	N	N	N	N	N	N	N	N
2610044O15RIK8	-0.0305612	2.53562	0.870931	N	N	N	N	N	N	N	N	N	N
2610203C20RIK	-0.931824	0.641887	0.0450046	N	N	N	N	N	N	N	N	N	N
2610301B20RIK	-0.313619	2.50486	0.111406	N	N	N	N	N	N	N	N	N	N
2610306M01RIK	-0.361714	1.06713	0.209511	N	N	N	N	N	N	N	N	N	N
2610318N02RIK	-1.36556	-0.882186	0.0345593	N	N	N	N	N	N	N	N	N	N
2610507B11RIK	0.315713	8.53777	9.04e-05	N	N	N	N	N	N	N	N	N	N
2610507I01RIK	0.317281	1.06677	0.387646	N	N	N	N	N	N	N	N	N	N
2610528A11RIK	-0.657336	-0.227093	0.0848875	N	N	N	N	N	N	N	N	N	N
2700029M09RIK	-0.0784322	4.85351	0.562257	N	N	N	N	N	N	N	N	N	N
2700049A03RIK	0.0154756	2.38792	0.939761	N	N	N	N	N	N	N	N	N	N
2700060E02RIK	0.282006	5.76924	0.00363144	N	N	N	N	N	N	N	N	N	N
2700062C07RIK	-0.129004	2.79335	0.430664	N	N	N	N	N	N	N	N	N	N
2700081O15RIK	-0.086884	1.96772	0.699617	N	N	N	N	N	N	N	N	N	N
2700097O09RIK	-0.460422	2.74439	0.0128614	N	N	N	N	N	N	N	N	N	N
2700099C18RIK	-0.193924	-1.77351	0.783911	N	N	N	N	N	N	N	N	N	N
2810001G20RIK	-0.0942946	0.391081	0.814691	N	N	N	N	N	N	N	N	N	N
2810002D19RIK	0.011221	1.93857	0.953616	N	N	N	N	N	N	N	N	N	N
2810006K23RIK	-0.0801869	2.87623	0.676714	N	N	N	N	N	N	N	N	N	N
2810021J22RIK	0.252331	2.17444	0.168571	N	N	N	N	N	N	N	N	N	N
2810025M15RIK	-0.0421633	2.14688	0.877078	N	N	N	N	N	N	N	N	N	N
2810039B14RIK	-0.320122	-0.149166	0.446159	N	N	N	N	N	N	N	N	N	N
2810402E24RIK	-0.316151	1.7433	0.0744104	N	N	N	N	N	N	N	N	N	N
2810403A07RIK	0.0691601	5.79019	0.247628	N	N	N	N	N	N	N	N	N	N
2810403D21RIK	0.106672	0.22692	0.795686	N	N	N	N	N	N	N	N	N	N
2810405F17RIK	-0.296744	-0.306273	0.516366	N	N	N	N	N	N	N	N	N	N
2810410L24RIK	-0.088492	-0.651733	0.894675	N	N	N	N	N	N	N	N	N	N
2810414N06RIK	0.125499	0.0412372	0.762078	N	N	N	N	N	N	N	N	N	N
2810428I15RIK	0.106174	6.46862	0.278373	N	N	N	N	N	N	N	N	N	N
2810474O19RIK	0.304779	5.89738	0.00100866	N	N	N	N	N	N	N	N	N	N
2900005J15RIK	0.121569	0.689498	0.800897	N	N	N	N	N	N	N	N	N	N
2900026A02RIK	0.47935	2.82817	0.161102	N	N	N	N	N	N	N	N	N	N
2900052L18RIK	-1.70586	-0.874541	0.0264902	N	N	N	N	N	N	N	N	N	N
2900076A07RIK	0.0399439	0.741752	0.905598	N	N	N	N	N	N	N	N	N	N
2900089D17RIK	1.68798	-0.252751	0.0279367	N	N	N	N	N	N	N	N	N	N
2900097C17RIK	0.0319731	4.79737	0.790673	N	N	N	N	N	N	N	N	N	N
3010026O09RIK	0.166399	1.12859	0.602019	N	N	N	N	N	N	N	N	N	N
3110002H16RIK	0.328771	5.49689	0.000126495	N	N	N	N	N	N	N	N	N	N
3110009E18RIK	-0.201482	0.274819	0.610925	N	N	N	N	N	N	N	N	N	N
3110040N11RIK	-0.163299	3.60402	0.304155	N	N	N	N	N	N	N	N	N	N
3110043O21RIK	-0.0923874	6.19389	0.165297	N	N	N	N	N	N	N	N	N	N
3110052M02RIK	-0.372011	1.37703	0.143713	N	N	N	N	N	N	N	N	N	N
3110056K07RIK	-0.128604	2.92384	0.391599	N	N	N	N	N	N	N	N	N	N
3110062M04RIK	0.497969	2.29855	0.0424322	N	N	N	N	N	N	N	N	N	N
3110082I17RIK	0.159259	3.63393	0.306447	N	N	N	N	N	N	N	N	N	N
3300005D01RIK	0.597043	-0.379398	0.16344	N	N	N	N	N	N	N	N	N	N
3632451O06RIK	-0.420217	-0.207015	0.197177	N	N	N	N	N	N	N	N	N	N
36951	0.433938	6.2692	9.44e-05	N	N	N	N	N	N	N	N	N	N
37316	0.103772	6.34832	0.295265	N	N	N	N	N	N	N	N	N	N
37316	0.26037	6.08375	0.0081889	N	N	N	N	N	N	N	N	N	N
37500	-0.109766	7.39675	0.0791802	N	N	N	N	N	N	N	N	N	N
37681	-0.436415	1.48972	0.0819991	N	N	N	N	N	N	N	N	N	N
3830403N18RIK	0.494166	0.254919	0.191648	N	N	N	N	N	N	N	N	N	N
3830406C13RIK	-0.341251	4.28074	0.00206731	N	N	N	N	N	N	N	N	N	N
38412	0.01782	6.81368	0.806762	N	N	N	N	N	N	N	N	N	N
38596	-0.472253	2.03139	0.0937431	N	N	N	N	N	N	N	N	N	N
38777	0.0998351	6.26771	0.190151	N	N	N	N	N	N	N	N	N	N
38961	-0.448791	2.06609	0.114972	N	N	N	N	N	N	N	N	N	N
39142	-0.0711746	5.26125	0.355841	N	N	N	N	N	N	N	N	N	N
39326	0.0192015	6.96199	0.777771	N	N	N	N	N	N	N	N	N	N
39508	-0.1327	5.79182	0.0828929	N	N	N	N	N	N	N	N	N	N
39692	0.642941	5.82562	1.37e-06	N	N	N	N	N	N	N	N	N	N
39873	-0.239449	2.34665	0.077256	N	N	N	N	N	N	N	N	N	N
40057	0.34703	6.51574	0.000193845	N	N	N	N	N	N	N	N	N	N
40422	-0.105651	3.571	0.416438	N	N	N	N	N	N	N	N	N	N
40787	-0.567195	4.88947	0.000896594	N	N	N	N	N	N	N	N	N	N
42248	-0.172244	7.26613	0.0315655	N	N	N	N	N	N	N	N	N	N
4632404H12RIK	-0.543027	1.23518	0.0707926	N	N	N	N	N	N	N	N	N	N
4632415L05RIK	0.216865	3.08596	0.128721	N	N	N	N	N	N	N	N	N	N
4632428C04RIK	-0.208928	-0.194557	0.577936	N	N	N	N	N	N	N	N	N	N
4732471J01RIK	-0.556132	0.66119	0.138237	N	N	N	N	N	N	N	N	N	N
4732487G21RIK	-0.0301948	2.55594	0.840968	N	N	N	N	N	N	N	N	N	N
4732491K20RIK	-0.151502	-0.133112	0.668606	N	N	N	N	N	N	N	N	N	N
4833418N02RIK	0.265841	-0.157829	0.574131	N	N	N	N	N	N	N	N	N	N
4833420G17RIK	0.0769573	4.53659	0.584887	N	N	N	N	N	N	N	N	N	N
4833427F10RIK	-0.34448	-2.27946	0.377191	N	N	N	N	N	N	N	N	N	N
4833439L19RIK	-0.141836	6.03735	0.0389214	N	N	N	N	N	N	N	N	N	N
4833445I07RIK	-0.585796	0.32704	0.160185	N	N	N	N	N	N	N	N	N	N
4921524J17RIK	0.0199714	3.22615	0.892293	N	N	N	N	N	N	N	N	N	N
4921531C22RIK	0.385748	1.31051	0.058093	N	N	N	N	N	N	N	N	N	N
4930402H24RIK	0.245666	5.56209	0.0028676	N	N	N	N	N	N	N	N	N	N
4930412C18RIK	0.628936	-0.726364	0.246191	N	N	N	N	N	N	N	N	N	N
4930415F15RIK	0.186316	-0.237005	0.65684	N	N	N	N	N	N	N	N	N	N
4930417H01RIK	0.473498	-2.16172	0.308556	N	N	N	N	N	N	N	N	N	N
4930427A07RIK	-0.0280525	1.83565	0.946368	N	N	N	N	N	N	N	N	N	N
4930430E12RIK	1.11393	5.77734	8.83e-09	N	N	N	N	N	N	N	N	N	N
4930430F08RIK	-0.0320871	2.08265	0.895445	N	N	N	N	N	N	N	N	N	N
4930432K21RIK	0.224132	0.290532	0.583395	N	N	N	N	N	N	N	N	N	N
4930440I19RIK	-0.0772958	-0.490319	0.750008	N	N	N	N	N	N	N	N	N	N
4930452B06RIK	-1.59681	-0.935762	0.00424291	N	N	N	N	N	N	N	N	N	N
4930453N24RIK	0.0672877	4.41801	0.582044	N	N	N	N	N	N	N	N	N	N
4930455G09RIK	-0.0689794	2.61613	0.698666	N	N	N	N	N	N	N	N	N	N
4930469K13RIK	0.0249294	-0.0645665	0.940384	N	N	N	N	N	N	N	N	N	N
4930473A02RIK	0.343973	2.06236	0.19025	N	N	N	N	N	N	N	N	N	N
4930480K23RIK	0.501365	-0.187083	0.311879	N	N	N	N	N	N	N	N	N	N
4930481A15RIK	-0.227039	1.69501	0.357782	N	N	N	N	N	N	N	N	N	N
4930481B07RIK	0.0725553	0.597362	0.792098	N	N	N	N	N	N	N	N	N	N
4930486L24RIK	0.308839	1.888	0.125664	N	N	N	N	N	N	N	N	N	N
4930503L19RIK	0.160966	3.64962	0.205436	N	N	N	N	N	N	N	N	N	N
4930512H18RIK	0.0291458	-1.00268	0.899024	N	N	N	N	N	N	N	N	N	N
4930516B21RIK	-0.055916	-0.276861	0.913141	N	N	N	N	N	N	N	N	N	N
4930520O04RIK	-0.365777	-0.0523681	0.441747	N	N	N	N	N	N	N	N	N	N
4930522L14RIK	-0.502128	0.33976	0.23517	N	N	N	N	N	N	N	N	N	N
4930524J08RIK	0.450471	0.206378	0.172736	N	N	N	N	N	N	N	N	N	N
4930533O14RIK	0.0709823	7.03405	0.36711	N	N	N	N	N	N	N	N	N	N
4930555A03RIK	-0.420217	-0.0546143	0.454415	N	N	N	N	N	N	N	N	N	N
4930556M19RIK	0.790119	-1.15748	0.194186	N	N	N	N	N	N	N	N	N	N
4930579G24RIK	0.00521167	1.34163	0.992711	N	N	N	N	N	N	N	N	N	N
4930581F22RIK	0.373058	0.271359	0.32612	N	N	N	N	N	N	N	N	N	N
4930589L23RIK	0.739454	2.05134	0.00306775	N	N	N	N	N	N	N	N	N	N
4930599N23RIK	0.177812	1.982	0.28735	N	N	N	N	N	N	N	N	N	N
4931406C07RIK	0.0930288	4.65841	0.411162	N	N	N	N	N	N	N	N	N	N
4931406P16RIK	0.214744	3.40396	0.231784	N	N	N	N	N	N	N	N	N	N
4931414P19RIK	0.512787	2.8818	0.0130639	N	N	N	N	N	N	N	N	N	N
4931423N10RIK	-0.268279	0.813399	0.407209	N	N	N	N	N	N	N	N	N	N
4931428F04RIK	-0.524988	2.31101	0.00164121	N	N	N	N	N	N	N	N	N	N
4931440P22RIK	0.112398	2.31819	0.4288	N	N	N	N	N	N	N	N	N	N
4932438A13RIK	0.0840888	4.84825	0.543897	N	N	N	N	N	N	N	N	N	N
4932438H23RIK	-0.319853	0.317957	0.115363	N	N	N	N	N	N	N	N	N	N
4932441J04RIK	0.364685	0.81918	0.134542	N	N	N	N	N	N	N	N	N	N
4933404O12RIK	0.760803	1.49442	0.0211514	N	N	N	N	N	N	N	N	N	N
4933407K13RIK	-0.161097	0.664674	0.675555	N	N	N	N	N	N	N	N	N	N
4933421O10RIK	-0.522124	1.88696	0.00476575	N	N	N	N	N	N	N	N	N	N
4933427D14RIK	0.226919	3.25261	0.0703188	N	N	N	N	N	N	N	N	N	N
4933427G23RIK	-0.439238	0.493742	0.146424	N	N	N	N	N	N	N	N	N	N
4933434E20RIK	0.0498388	5.73215	0.559807	N	N	N	N	N	N	N	N	N	N
4933439K11RIK	0.991702	-0.662289	0.0566141	N	N	N	N	N	N	N	N	N	N
5031414D18RIK	0.0759111	3.1233	0.657393	N	N	N	N	N	N	N	N	N	N
5031425E22RIK	-0.260312	4.13282	0.0598221	N	N	N	N	N	N	N	N	N	N
5031425F14RIK	-0.177314	0.232695	0.74119	N	N	N	N	N	N	N	N	N	N
5031434O11RIK	0.0384266	0.102187	0.907424	N	N	N	N	N	N	N	N	N	N
5031439G07RIK	0.670442	8.38569	3.09e-10	N	N	N	N	N	N	N	N	N	N
5033430I15RIK	0.172221	0.0359485	0.681185	N	N	N	N	N	N	N	N	N	N
5330438D12RIK	-0.168749	0.759814	0.626276	N	N	N	N	N	N	N	N	N	N
5430403G16RIK	0.474561	-0.4684	0.518632	N	N	N	N	N	N	N	N	N	N
5430405H02RIK	-0.0844071	1.53135	0.55682	N	N	N	N	N	N	N	N	N	N
5430416N02RIK	-0.550543	-0.222432	0.171259	N	N	N	N	N	N	N	N	N	N
5430427O19RIK	0.138378	3.13062	0.403079	N	N	N	N	N	N	N	N	N	N
5530601H04RIK	-0.388824	3.14835	0.0260294	N	N	N	N	N	N	N	N	N	N
5730409E04RIK	-0.0403856	3.90653	0.769173	N	N	N	N	N	N	N	N	N	N
5730455P16RIK	0.0949078	3.38131	0.467612	N	N	N	N	N	N	N	N	N	N
5730480H06RIK	-0.323201	2.22381	0.10137	N	N	N	N	N	N	N	N	N	N
5730508B09RIK	-0.0229031	5.20892	0.787489	N	N	N	N	N	N	N	N	N	N
5830416I19RIK	-0.199507	-2.52877	0.791263	N	N	N	N	N	N	N	N	N	N
5830444B04RIK	-2.00104	0.432674	6.6e-06	N	N	N	N	N	N	N	N	N	N
5930403N24RIK	0.327346	0.00559897	0.341323	N	N	N	N	N	N	N	N	N	N
6030419C18RIK	-1.36178	-0.706837	0.0214473	N	N	N	N	N	N	N	N	N	N
6030443J06RIK	0.0779206	3.58532	0.515286	N	N	N	N	N	N	N	N	N	N
6030458C11RIK	-0.222025	3.89386	0.0609257	N	N	N	N	N	N	N	N	N	N
6230400D17RIK	-0.00979809	1.10871	0.974729	N	N	N	N	N	N	N	N	N	N
6330403L08RIK	1.03999	0.454531	0.194857	N	N	N	N	N	N	N	N	N	N
6330408A02RIK	0.524355	3.14904	0.000658677	N	N	N	N	N	N	N	N	N	N
6330416G13RIK	0.463758	5.16001	4.06e-05	N	N	N	N	N	N	N	N	N	N
6330562C20RIK	0.125996	0.304093	0.713977	N	N	N	N	N	N	N	N	N	N
6430573P05RIK	0.200482	-0.263421	0.447784	N	N	N	N	N	N	N	N	N	N
6530403H02RIK	0.111182	-0.39092	0.709866	N	N	N	N	N	N	N	N	N	N
6530409C15RIK	0.0863262	0.51754	0.631485	N	N	N	N	N	N	N	N	N	N
6720427I07RIK	-0.535298	0.557717	0.0613274	N	N	N	N	N	N	N	N	N	N
6720489N17RIK	-0.479409	0.327654	0.227264	N	N	N	N	N	N	N	N	N	N
6820431F20RIK	-0.0903251	1.93475	0.692713	N	N	N	N	N	N	N	N	N	N
8030451A03RIK	0.475824	0.175141	0.0238498	N	N	N	N	N	N	N	N	N	N
8030462N17RIK	-0.0689659	3.24333	0.640661	N	N	N	N	N	N	N	N	N	N
8430429K09RIK	-0.27217	1.374	0.334914	N	N	N	N	N	N	N	N	N	N
9030617O03RIK	-0.357952	4.74176	0.00263391	N	N	N	N	N	N	N	N	N	N
9030624G23RIK	0.222917	-0.582887	0.450152	N	N	N	N	N	N	N	N	N	N
9030624J02RIK	0.184671	6.63814	0.00401618	N	N	N	N	N	N	N	N	N	N
9130008F23RIK	0.89492	-0.0260084	0.0639532	N	N	N	N	N	N	N	N	N	N
9130011E15RIK	0.203829	4.64574	0.022514	N	N	N	N	N	N	N	N	N	N
9130019O22RIK	0.278961	2.4062	0.255825	N	N	N	N	N	N	N	N	N	N
9130023H24RIK	-0.0794295	2.02672	0.635473	N	N	N	N	N	N	N	N	N	N
9130230L23RIK	0.255631	0.173433	0.262842	N	N	N	N	N	N	N	N	N	N
9130401M01RIK	-0.309189	2.84368	0.106752	N	N	N	N	N	N	N	N	N	N
9230112E08RIK	0.512146	1.68837	0.0575273	N	N	N	N	N	N	N	N	N	N
9330104G04RIK	0.198541	0.619633	0.50086	N	N	N	N	N	N	N	N	N	N
9330111N05RIK	-0.209792	4.23605	0.355559	N	N	N	N	N	N	N	N	N	N
9330136K24RIK	0.423552	1.67363	0.0303768	N	N	N	N	N	N	N	N	N	N
9330151L19RIK	-0.39346	1.0491	0.19424	N	N	N	N	N	N	N	N	N	N
9330159M07RIK	-0.459572	0.570795	0.0646192	N	N	N	N	N	N	N	N	N	N
9330175E14RIK	-0.117628	2.43251	0.350814	N	N	N	N	N	N	N	N	N	N
9330179D12RIK	-0.370966	2.68685	0.0269974	N	N	N	N	N	N	N	N	N	N
9330182L06RIK	0.465554	0.111858	0.206772	N	N	N	N	N	N	N	N	N	N
9430015G10RIK	-0.0553404	3.34479	0.806955	N	N	N	N	N	N	N	N	N	N
9430016H08RIK	0.0291706	2.8107	0.863885	N	N	N	N	N	N	N	N	N	N
9430020K01RIK	-0.131245	2.79855	0.553277	N	N	N	N	N	N	N	N	N	N
9430038I01RIK	-0.0911292	2.74944	0.621003	N	N	N	N	N	N	N	N	N	N
9430076C15RIK	-0.0239335	5.03018	0.737658	N	N	N	N	N	N	N	N	N	N
9430091E24RIK	-0.282299	3.68144	0.07148	N	N	N	N	N	N	N	N	N	N
9530026P05RIK	-0.934446	-1.50862	0.0699671	N	N	N	N	N	N	N	N	N	N
9530062K07RIK	0.408322	-0.365579	0.381666	N	N	N	N	N	N	N	N	N	N
9530068E07RIK	-0.129315	7.89444	0.021869	N	N	N	N	N	N	N	N	N	N
9530082P21RIK	-0.37233	4.75229	0.000511499	N	N	N	N	N	N	N	N	N	N
9830147E19RIK	-0.447159	-0.226052	0.317346	N	N	N	N	N	N	N	N	N	N
9930012K11RIK	0.503074	0.974122	0.155693	N	N	N	N	N	N	N	N	N	N
9930021J03RIK	-0.0629082	4.11092	0.64325	N	N	N	N	N	N	N	N	N	N
9930022D16RIK	0.269444	-0.135276	0.360096	N	N	N	N	N	N	N	N	N	N
9930104L06RIK	0.0288202	3.6007	0.824707	N	N	N	N	N	N	N	N	N	N
A	-0.0340401	-0.435942	0.909935	N	N	N	N	N	N	N	N	N	N
A130010J15RIK	0.090569	0.983132	0.756938	N	N	N	N	N	N	N	N	N	N
A230028O05RIK	0.724006	2.54732	0.00054582	N	N	N	N	N	N	N	N	N	N
A230046K03RIK	-0.0879298	6.35613	0.136004	N	N	N	N	N	N	N	N	N	N
A230050P20RIK	0.0584174	3.12351	0.720057	N	N	N	N	N	N	N	N	N	N
A230056P14RIK	-0.377721	0.167312	0.414489	N	N	N	N	N	N	N	N	N	N
A230072C01RIK	0.294167	0.0904423	0.366097	N	N	N	N	N	N	N	N	N	N
A2M	-0.193326	-1.41675	0.666883	N	N	N	N	N	N	N	N	N	N
A330023F24RIK	-0.112022	1.17447	0.711263	N	N	N	N	N	N	N	N	N	N
A430005L14RIK	0.10443	4.25264	0.429032	N	N	N	N	N	N	N	N	N	N
A430033K04RIK	0.687474	0.601194	0.0469335	N	N	N	N	N	N	N	N	N	N
A430046D13RIK	0.671826	1.41313	0.0652035	N	N	N	N	N	N	N	N	N	N
A430073D23RIK	-0.388374	0.349531	0.422821	N	N	N	N	N	N	N	N	N	N
A430105I19RIK	0.422927	-1.62836	0.667675	N	N	N	N	N	N	N	N	N	N
A4GALT	-0.878144	1.43601	0.000287988	N	N	N	N	N	N	N	N	N	N
A530013C23RIK	-0.17169	1.17226	0.347628	N	N	N	N	N	N	N	N	N	N
A530017D24RIK	-0.343994	0.533208	0.386273	N	N	N	N	N	N	N	N	N	N
A530064D06RIK	0.44784	4.36829	0.000245017	N	N	N	N	N	N	N	N	N	N
A530072M11RIK	-0.163803	1.38939	0.512221	N	N	N	N	N	N	N	N	N	N
A530083I20RIK	-0.634859	-0.169038	0.122549	N	N	N	N	N	N	N	N	N	N
A630001G21RIK	0.0155011	5.69195	0.858001	N	N	N	N	N	N	N	N	N	N
A630033H20RIK	0.56812	3.60995	0.000773466	N	N	N	N	N	N	N	N	N	N
A630052C17RIK	-0.392893	0.173434	0.330998	N	N	N	N	N	N	N	N	N	N
A830080D01RIK	-0.371368	2.55364	0.0465771	N	N	N	N	N	N	N	N	N	N
A930005H10RIK	0.145034	1.10989	0.621731	N	N	N	N	N	N	N	N	N	N
A930006K02RIK	0.718741	0.439661	0.0290572	N	N	N	N	N	N	N	N	N	N
A930007I19RIK	-0.0740827	3.1215	0.394175	N	N	N	N	N	N	N	N	N	N
A930015D03RIK	0.412566	6.10713	0.000376347	N	N	N	N	N	N	N	N	N	N
AA414768	0.916003	2.62611	0.000316494	N	N	N	N	N	N	N	N	N	N
AA415398	-0.0918767	0.0573571	0.824264	N	N	N	N	N	N	N	N	N	N
AA465934	1.68193	1.14609	7.19e-05	N	N	N	N	N	N	N	N	N	N
AA467197	-0.199707	5.25985	0.114495	N	N	N	N	N	N	N	N	N	N
AAAS	-0.169915	4.20078	0.165939	N	N	N	N	N	N	N	N	N	N
AACS	0.0477196	5.09475	0.649054	N	N	N	N	N	N	N	N	N	N
AAED1	-0.462929	3.26908	0.0158696	N	N	N	N	N	N	N	N	N	N
AAGAB	0.276572	6.25317	0.00817487	N	N	N	N	N	N	N	N	N	N
AAK1	0.126331	5.05346	0.279438	N	N	N	N	N	N	N	N	N	N
AAMDC	0.196483	2.29238	0.43644	N	N	N	N	N	N	N	N	N	N
AAMP	-0.111607	7.59754	0.289665	N	N	N	N	N	N	N	N	N	N
AANAT	-0.010015	-1.7616	0.977612	N	N	N	N	N	N	N	N	N	N
AAR2	0.0377106	5.49483	0.601666	N	N	N	N	N	N	N	N	N	N
AARS	0.332572	7.36782	1e-05	N	N	N	N	N	N	N	N	N	N
AARS2	0.150171	3.5062	0.297566	N	N	N	N	N	N	N	N	N	N
AASDH	-0.264403	2.43844	0.214878	N	N	N	N	N	N	N	N	N	N
AASDHPPT	-0.234917	3.30309	0.114304	N	N	N	N	N	N	N	N	N	N
AATF	0.0776727	4.12497	0.559436	N	N	N	N	N	N	N	N	N	N
AATK	0.436574	2.22101	0.354781	N	N	N	N	N	N	N	N	N	N
AB124611	0.348757	7.09289	0.000450844	N	N	N	N	N	N	N	N	N	N
ABCA1	-0.353309	6.89346	0.000702347	N	N	N	N	N	N	N	N	N	N
ABCA2	0.370675	4.91436	0.0101474	N	N	N	N	N	N	N	N	N	N
ABCA3	0.218873	5.27981	0.151019	N	N	N	N	N	N	N	N	N	N
ABCA5	-0.120983	0.851299	0.707759	N	N	N	N	N	N	N	N	N	N
ABCA6	0.0831585	-1.81738	0.903121	N	N	N	N	N	N	N	N	N	N
ABCA7	0.0402605	6.14552	0.63375	N	N	N	N	N	N	N	N	N	N
ABCA8B	0.317802	0.450719	0.321442	N	N	N	N	N	N	N	N	N	N
ABCA9	0.548181	2.76805	0.216474	N	N	N	N	N	N	N	N	N	N
ABCB1A	-0.529587	1.98425	0.0503916	N	N	N	N	N	N	N	N	N	N
ABCB1B	-0.187653	4.6337	0.114361	N	N	N	N	N	N	N	N	N	N
ABCB4	0.546201	3.54014	0.0219142	N	N	N	N	N	N	N	N	N	N
ABCB7	-0.181568	4.59713	0.153847	N	N	N	N	N	N	N	N	N	N
ABCB8	-0.288996	5.22817	0.00610177	N	N	N	N	N	N	N	N	N	N
ABCC1	-0.276179	8.23323	0.00422217	N	N	N	N	N	N	N	N	N	N
ABCC10	0.124591	3.48505	0.382093	N	N	N	N	N	N	N	N	N	N
ABCC3	0.753156	6.38107	3.53e-07	N	N	N	N	N	N	N	N	N	N
ABCC4	-0.119891	5.0099	0.215362	N	N	N	N	N	N	N	N	N	N
ABCC5	0.354836	7.13047	0.00148123	N	N	N	N	N	N	N	N	N	N
ABCD1	0.5244	6.68247	1.5e-06	N	N	N	N	N	N	N	N	N	N
ABCD2	0.178172	2.5334	0.534103	N	N	N	N	N	N	N	N	N	N
ABCD3	-0.217819	5.45049	0.0244007	N	N	N	N	N	N	N	N	N	N
ABCD4	0.128804	4.41789	0.15268	N	N	N	N	N	N	N	N	N	N
ABCE1	-0.200664	5.6594	0.0621747	N	N	N	N	N	N	N	N	N	N
ABCF1	0.0371443	7.31094	0.517976	N	N	N	N	N	N	N	N	N	N
ABCF2	-0.0862409	6.23018	0.184469	N	N	N	N	N	N	N	N	N	N
ABCF3	-0.048393	6.06376	0.503499	N	N	N	N	N	N	N	N	N	N
ABCG1	0.802322	6.48148	2.28e-06	N	N	N	N	N	N	N	N	N	N
ABCG2	0.0908649	2.45455	0.702589	N	N	N	N	N	N	N	N	N	N
ABCG3	0.306509	-0.690379	0.684377	N	N	N	N	N	N	N	N	N	N
ABHD10	-0.109562	2.98915	0.491017	N	N	N	N	N	N	N	N	N	N
ABHD11	-0.231371	3.72111	0.0745403	N	N	N	N	N	N	N	N	N	N
ABHD12	0.601187	8.33166	2.88e-09	N	N	N	N	N	N	N	N	N	N
ABHD13	0.010868	4.78583	0.890034	N	N	N	N	N	N	N	N	N	N
ABHD14A	-0.0826652	1.46544	0.756898	N	N	N	N	N	N	N	N	N	N
ABHD14B	0.473536	1.7349	0.0474578	N	N	N	N	N	N	N	N	N	N
ABHD15	0.775725	1.21556	0.236474	N	N	N	N	N	N	N	N	N	N
ABHD16A	0.0780318	6.66638	0.121463	N	N	N	N	N	N	N	N	N	N
ABHD17A	0.0334554	6.24854	0.635528	N	N	N	N	N	N	N	N	N	N
ABHD17B	0.195156	4.57173	0.0376493	N	N	N	N	N	N	N	N	N	N
ABHD17C	0.106045	5.57258	0.1138	N	N	N	N	N	N	N	N	N	N
ABHD18	-0.456648	2.73713	0.0002861	N	N	N	N	N	N	N	N	N	N
ABHD2	0.199606	5.32833	0.0468426	N	N	N	N	N	N	N	N	N	N
ABHD3	-0.339353	2.91258	0.0501235	N	N	N	N	N	N	N	N	N	N
ABHD4	-0.0775232	6.1855	0.308358	N	N	N	N	N	N	N	N	N	N
ABHD5	0.111968	4.77857	0.25077	N	N	N	N	N	N	N	N	N	N
ABHD6	-1.04513	2.17241	4.28e-05	N	N	N	N	N	N	N	N	N	N
ABHD8	0.202739	4.35979	0.089609	N	N	N	N	N	N	N	N	N	N
ABI1	0.154357	7.53019	0.0142902	N	N	N	N	N	N	N	N	N	N
ABI2	-0.5609	3.2122	0.00110115	N	N	N	N	N	N	N	N	N	N
ABI3	0.674877	2.84299	0.00766369	N	N	N	N	N	N	N	N	N	N
ABL1	0.17773	6.6014	0.0482312	N	N	N	N	N	N	N	N	N	N
ABL2	0.224498	5.19031	0.0266619	N	N	N	N	N	N	N	N	N	N
ABLIM1	-0.885303	0.021499	0.0247563	N	N	N	N	N	N	N	N	N	N
ABLIM2	-0.0709468	0.735303	0.801473	N	N	N	N	N	N	N	N	N	N
ABR	0.192014	8.69631	0.0107491	N	N	N	N	N	N	N	N	N	N
ABRACL	-1.1033	4.73315	1.05e-06	N	N	N	N	N	N	N	N	N	N
ABT1	-0.115008	4.46995	0.201802	N	N	N	N	N	N	N	N	N	N
ABTB1	0.191006	5.21295	0.0721993	N	N	N	N	N	N	N	N	N	N
ABTB2	0.141277	4.16005	0.0509088	N	N	N	N	N	N	N	N	N	N
ACAA1B	0.312183	0.347	0.398097	N	N	N	N	N	N	N	N	N	N
ACAA2	0.428458	4.61479	0.00573825	N	N	N	N	N	N	N	N	N	N
ACACA	0.0958458	3.36738	0.560151	N	N	N	N	N	N	N	N	N	N
ACACB	0.52236	0.532573	0.129587	N	N	N	N	N	N	N	N	N	N
ACAD10	-0.0941024	2.68936	0.571085	N	N	N	N	N	N	N	N	N	N
ACAD12	0.228942	3.86608	0.0789871	N	N	N	N	N	N	N	N	N	N
ACAD8	-0.0895411	4.85926	0.428394	N	N	N	N	N	N	N	N	N	N
ACAD9	0.0994113	3.8044	0.345734	N	N	N	N	N	N	N	N	N	N
ACADL	0.0492537	6.24625	0.485496	N	N	N	N	N	N	N	N	N	N
ACADM	0.0435057	5.58218	0.655115	N	N	N	N	N	N	N	N	N	N
ACADS	0.190545	5.33669	0.105524	N	N	N	N	N	N	N	N	N	N
ACADVL	-0.162309	5.07769	0.0553297	N	N	N	N	N	N	N	N	N	N
ACAP1	-0.0953424	0.6714	0.824913	N	N	N	N	N	N	N	N	N	N
ACAP2	0.105225	6.32856	0.104879	N	N	N	N	N	N	N	N	N	N
ACAP3	0.476794	4.01586	0.0125472	N	N	N	N	N	N	N	N	N	N
ACAT1	0.0207121	4.803	0.838788	N	N	N	N	N	N	N	N	N	N
ACAT2	-0.447935	3.15796	0.0121653	N	N	N	N	N	N	N	N	N	N
ACBD3	0.162708	4.57213	0.0665155	N	N	N	N	N	N	N	N	N	N
ACBD4	0.218697	3.58483	0.0796146	N	N	N	N	N	N	N	N	N	N
ACBD5	0.0667993	5.53823	0.34934	N	N	N	N	N	N	N	N	N	N
ACBD6	-0.221489	5.35032	0.0123168	N	N	N	N	N	N	N	N	N	N
ACCS	0.0333803	2.40434	0.894228	N	N	N	N	N	N	N	N	N	N
ACD	-0.0640863	4.5509	0.452517	N	N	N	N	N	N	N	N	N	N
ACER2	-0.177067	-0.104202	0.680194	N	N	N	N	N	N	N	N	N	N
ACER3	0.0690807	4.98662	0.480404	N	N	N	N	N	N	N	N	N	N
ACHE	-0.717244	-0.564508	0.115603	N	N	N	N	N	N	N	N	N	N
ACIN1	0.16704	5.20936	0.298885	N	N	N	N	N	N	N	N	N	N
ACKR3	-0.868728	-0.523862	0.0222045	N	N	N	N	N	N	N	N	N	N
ACLY	0.0106094	7.3058	0.886057	N	N	N	N	N	N	N	N	N	N
ACO1	0.0578048	5.79267	0.393146	N	N	N	N	N	N	N	N	N	N
ACO2	-0.0382145	7.84881	0.476785	N	N	N	N	N	N	N	N	N	N
ACOD1	-0.0775019	9.23268	0.354232	N	N	N	N	N	N	N	N	N	N
ACOT1	-0.959791	0.324906	0.0939756	N	N	N	N	N	N	N	N	N	N
ACOT10	-0.028798	1.81937	0.871142	N	N	N	N	N	N	N	N	N	N
ACOT11	0.193063	1.93111	0.518138	N	N	N	N	N	N	N	N	N	N
ACOT13	0.335504	3.52266	0.0930778	N	N	N	N	N	N	N	N	N	N
ACOT2	-0.498295	2.21467	0.0875541	N	N	N	N	N	N	N	N	N	N
ACOT7	0.0202769	6.43088	0.775649	N	N	N	N	N	N	N	N	N	N
ACOT8	-0.0301222	4.56342	0.68827	N	N	N	N	N	N	N	N	N	N
ACOT9	-0.0448998	5.37634	0.632798	N	N	N	N	N	N	N	N	N	N
ACOX1	0.00871576	5.92756	0.910592	N	N	N	N	N	N	N	N	N	N
ACOX3	-0.0686469	6.44526	0.435832	N	N	N	N	N	N	N	N	N	N
ACOXL	0.746247	-1.73623	0.0796715	N	N	N	N	N	N	N	N	N	N
ACP1	-0.0671277	5.12982	0.469714	N	N	N	N	N	N	N	N	N	N
ACP2	0.0923522	7.42048	0.119326	N	N	N	N	N	N	N	N	N	N
ACP5	0.42846	4.64033	0.00082679	N	N	N	N	N	N	N	N	N	N
ACP6	-0.223693	3.99871	0.0824285	N	N	N	N	N	N	N	N	N	N
ACPP	-0.22145	4.50578	0.016776	N	N	N	N	N	N	N	N	N	N
ACRBP	0.317889	2.72414	0.170805	N	N	N	N	N	N	N	N	N	N
ACSBG1	-0.224656	0.627944	0.370955	N	N	N	N	N	N	N	N	N	N
ACSF2	0.144682	1.23783	0.718012	N	N	N	N	N	N	N	N	N	N
ACSL1	0.194212	7.97221	0.00279272	N	N	N	N	N	N	N	N	N	N
ACSL3	-0.379029	3.57298	0.043231	N	N	N	N	N	N	N	N	N	N
ACSL4	-0.424829	6.28026	5.29e-06	N	N	N	N	N	N	N	N	N	N
ACSL5	-0.307196	7.64716	0.000769234	N	N	N	N	N	N	N	N	N	N
ACSS1	-0.222331	3.91616	0.0907294	N	N	N	N	N	N	N	N	N	N
ACSS2	0.416233	2.87842	0.00356222	N	N	N	N	N	N	N	N	N	N
ACTA2	0.519183	5.93624	0.0846511	N	N	N	N	N	N	N	N	N	N
ACTB	0.14458	12.3039	0.0218182	N	N	N	N	N	N	N	N	N	N
ACTG1	-0.300654	9.1292	0.000241496	N	N	N	N	N	N	N	N	N	N
ACTG2	-0.291457	2.03984	0.649275	N	N	N	N	N	N	N	N	N	N
ACTG-PS1	-0.00841576	3.01265	0.954039	N	N	N	N	N	N	N	N	N	N
ACTL6A	-0.0983612	5.25806	0.194964	N	N	N	N	N	N	N	N	N	N
ACTN1	0.281379	7.09969	0.0383474	N	N	N	N	N	N	N	N	N	N
ACTN4	0.161337	8.063	0.0986379	N	N	N	N	N	N	N	N	N	N
ACTR10	-0.105611	5.82616	0.266087	N	N	N	N	N	N	N	N	N	N
ACTR1A	0.0712183	7.70718	0.134066	N	N	N	N	N	N	N	N	N	N
ACTR1B	0.0385573	6.65581	0.517471	N	N	N	N	N	N	N	N	N	N
ACTR2	-0.0773169	8.95829	0.239451	N	N	N	N	N	N	N	N	N	N
ACTR3	0.290307	9.39028	0.00128472	N	N	N	N	N	N	N	N	N	N
ACTR3B	-1.39398	-1.02699	0.129555	N	N	N	N	N	N	N	N	N	N
ACTR5	0.290789	4.04104	0.0107895	N	N	N	N	N	N	N	N	N	N
ACTR6	-0.254612	2.56372	0.244568	N	N	N	N	N	N	N	N	N	N
ACTR8	-0.0320289	4.92619	0.666201	N	N	N	N	N	N	N	N	N	N
ACVR1	0.264974	4.7507	0.00726816	N	N	N	N	N	N	N	N	N	N
ACVR1B	-0.09019	6.23285	0.128238	N	N	N	N	N	N	N	N	N	N
ACVR2A	0.0245749	3.1684	0.804699	N	N	N	N	N	N	N	N	N	N
ACVR2B	0.0790065	0.404677	0.836295	N	N	N	N	N	N	N	N	N	N
ACVRL1	0.156541	7.04241	0.0173392	N	N	N	N	N	N	N	N	N	N
ACY1	-0.0252947	0.821196	0.937333	N	N	N	N	N	N	N	N	N	N
ACY3	-0.135876	-0.335843	0.77387	N	N	N	N	N	N	N	N	N	N
ACYP1	0.0389073	2.17103	0.870529	N	N	N	N	N	N	N	N	N	N
ACYP2	-0.102401	2.13173	0.435688	N	N	N	N	N	N	N	N	N	N
ADA	0.0394029	3.71616	0.769467	N	N	N	N	N	N	N	N	N	N
ADAL	-0.00255257	1.73105	0.992598	N	N	N	N	N	N	N	N	N	N
ADAM10	0.154016	6.73702	0.0427361	N	N	N	N	N	N	N	N	N	N
ADAM12	0.0531613	1.98444	0.832339	N	N	N	N	N	N	N	N	N	N
ADAM15	0.387764	4.72241	0.00922332	N	N	N	N	N	N	N	N	N	N
ADAM17	0.126888	8.19424	0.0188276	N	N	N	N	N	N	N	N	N	N
ADAM19	-0.558548	1.76338	0.181124	N	N	N	N	N	N	N	N	N	N
ADAM22	-0.524311	1.33298	0.11889	N	N	N	N	N	N	N	N	N	N
ADAM23	-0.960986	1.59892	0.00831136	N	N	N	N	N	N	N	N	N	N
ADAM3	-1.10501	-0.649544	0.00226322	N	N	N	N	N	N	N	N	N	N
ADAM33	1.25559	2.01144	4.37e-06	N	N	N	N	N	N	N	N	N	N
ADAM5	-1.0402	-1.45895	0.0121468	N	N	N	N	N	N	N	N	N	N
ADAM8	0.419145	10.8912	9.5e-07	N	N	N	N	N	N	N	N	N	N
ADAM9	0.440001	7.185	2.8e-07	N	N	N	N	N	N	N	N	N	N
ADAMTS1	-0.712671	2.87518	0.000471315	N	N	N	N	N	N	N	N	N	N
ADAMTS10	0.261039	3.746	0.266066	N	N	N	N	N	N	N	N	N	N
ADAMTS14	-0.668741	1.61095	0.0653326	N	N	N	N	N	N	N	N	N	N
ADAMTS2	-0.375778	4.45127	0.2053	N	N	N	N	N	N	N	N	N	N
ADAMTS3	0.112318	1.64906	0.602523	N	N	N	N	N	N	N	N	N	N
ADAMTS4	-0.584879	1.11912	0.0291854	N	N	N	N	N	N	N	N	N	N
ADAMTS5	-0.746592	1.04394	0.0455977	N	N	N	N	N	N	N	N	N	N
ADAMTS6	-0.246632	3.76908	0.51509	N	N	N	N	N	N	N	N	N	N
ADAMTS7	-0.726532	0.644984	0.0192664	N	N	N	N	N	N	N	N	N	N
ADAMTS9	-1.02241	-0.340184	0.00805356	N	N	N	N	N	N	N	N	N	N
ADAMTSL4	-0.614735	3.18058	0.0135634	N	N	N	N	N	N	N	N	N	N
ADAMTSL5	-0.0758805	4.51946	0.454969	N	N	N	N	N	N	N	N	N	N
ADAP1	0.303087	7.23831	8.85e-05	N	N	N	N	N	N	N	N	N	N
ADAP2	0.443618	6.16623	0.000103841	N	N	N	N	N	N	N	N	N	N
ADAR	0.0934837	5.75863	0.507188	N	N	N	N	N	N	N	N	N	N
ADARB1	0.292379	1.02416	0.372167	N	N	N	N	N	N	N	N	N	N
ADAT1	-0.186224	1.38988	0.494943	N	N	N	N	N	N	N	N	N	N
ADAT2	0.518429	2.19092	0.0150482	N	N	N	N	N	N	N	N	N	N
ADCK1	0.177032	4.47715	0.0903783	N	N	N	N	N	N	N	N	N	N
ADCK2	0.18316	3.93927	0.103416	N	N	N	N	N	N	N	N	N	N
ADCK3	-0.0341286	2.61447	0.906431	N	N	N	N	N	N	N	N	N	N
ADCK4	0.201839	4.29469	0.0675353	N	N	N	N	N	N	N	N	N	N
ADCK5	-0.210945	4.84436	0.0724124	N	N	N	N	N	N	N	N	N	N
ADCY2	-0.479344	0.584823	0.202481	N	N	N	N	N	N	N	N	N	N
ADCY3	-0.19084	1.80392	0.630868	N	N	N	N	N	N	N	N	N	N
ADCY6	-0.389151	2.14209	0.177458	N	N	N	N	N	N	N	N	N	N
ADCY7	0.473588	6.89256	0.000265244	N	N	N	N	N	N	N	N	N	N
ADCY9	0.43508	2.81646	0.142255	N	N	N	N	N	N	N	N	N	N
ADD1	0.256807	7.42696	0.000151053	N	N	N	N	N	N	N	N	N	N
ADD3	-0.269759	3.43517	0.154059	N	N	N	N	N	N	N	N	N	N
ADGB	-3.13284	3.18648	2.99e-12	N	N	N	N	N	N	N	N	N	N
ADGRA2	-0.453981	2.50331	0.260503	N	N	N	N	N	N	N	N	N	N
ADGRA3	-0.217291	1.80567	0.527016	N	N	N	N	N	N	N	N	N	N
ADGRE1	-0.115122	11.3444	0.0170134	N	N	N	N	N	N	N	N	N	N
ADGRE4	0.0831585	0.118934	0.907256	N	N	N	N	N	N	N	N	N	N
ADGRE5	0.37397	3.70169	0.0858764	N	N	N	N	N	N	N	N	N	N
ADGRF3	-0.566501	-2.11896	0.105507	N	N	N	N	N	N	N	N	N	N
ADGRF5	-0.318645	1.59445	0.355411	N	N	N	N	N	N	N	N	N	N
ADGRG1	-0.119678	0.131222	0.794344	N	N	N	N	N	N	N	N	N	N
ADGRG3	0.178306	-1.74519	0.827669	N	N	N	N	N	N	N	N	N	N
ADGRG5	-0.0221779	-0.946252	0.954304	N	N	N	N	N	N	N	N	N	N
ADGRG6	-0.409534	3.41619	0.00586246	N	N	N	N	N	N	N	N	N	N
ADGRL1	0.528881	-1.63793	0.51537	N	N	N	N	N	N	N	N	N	N
ADGRL2	0.0812476	4.01232	0.719494	N	N	N	N	N	N	N	N	N	N
ADGRV1	-0.847096	-1.80754	0.0954433	N	N	N	N	N	N	N	N	N	N
ADH5	-0.0962067	6.31641	0.333213	N	N	N	N	N	N	N	N	N	N
ADHFE1	-0.199084	0.818735	0.622673	N	N	N	N	N	N	N	N	N	N
ADI1	0.14106	3.73055	0.444848	N	N	N	N	N	N	N	N	N	N
ADIPOR1	-0.0386291	8.14785	0.407853	N	N	N	N	N	N	N	N	N	N
ADIPOR2	-0.0719904	6.73681	0.22317	N	N	N	N	N	N	N	N	N	N
ADK	-0.345147	3.46854	0.0444656	N	N	N	N	N	N	N	N	N	N
ADM2	-0.87952	-0.692928	0.00589121	N	N	N	N	N	N	N	N	N	N
ADNP2	0.2259	4.78966	0.00982419	N	N	N	N	N	N	N	N	N	N
ADO	0.326535	5.21645	0.000652411	N	N	N	N	N	N	N	N	N	N
ADORA2A	-0.547576	3.55971	1.73e-05	N	N	N	N	N	N	N	N	N	N
ADORA2B	-0.12054	3.86328	0.107686	N	N	N	N	N	N	N	N	N	N
ADPGK	-0.0591665	4.33589	0.644794	N	N	N	N	N	N	N	N	N	N
ADPRH	0.0668743	7.13874	0.274456	N	N	N	N	N	N	N	N	N	N
ADPRHL2	-0.0356934	5.26115	0.727066	N	N	N	N	N	N	N	N	N	N
ADPRM	-0.0146882	4.50469	0.895274	N	N	N	N	N	N	N	N	N	N
ADRA1A	0.436308	3.45317	0.0741522	N	N	N	N	N	N	N	N	N	N
ADRA2A	0.158013	0.382282	0.726288	N	N	N	N	N	N	N	N	N	N
ADRB2	-0.261852	3.48091	0.137091	N	N	N	N	N	N	N	N	N	N
ADRBK1	0.255333	9.17277	0.000137786	N	N	N	N	N	N	N	N	N	N
ADRBK2	-0.251035	3.17668	0.107311	N	N	N	N	N	N	N	N	N	N
ADRM1	0.172622	5.7839	0.0229155	N	N	N	N	N	N	N	N	N	N
ADSL	-0.129051	5.08236	0.0861006	N	N	N	N	N	N	N	N	N	N
ADSS	-0.0974546	5.48724	0.412566	N	N	N	N	N	N	N	N	N	N
ADSSL1	-0.0426159	6.27746	0.646398	N	N	N	N	N	N	N	N	N	N
AEBP1	-0.629923	6.64583	0.0240434	N	N	N	N	N	N	N	N	N	N
AEBP2	-0.157957	6.2217	0.0148342	N	N	N	N	N	N	N	N	N	N
AEN	0.142854	4.69707	0.270518	N	N	N	N	N	N	N	N	N	N
AES	0.286094	8.12004	0.000746479	N	N	N	N	N	N	N	N	N	N
AFAP1	-0.579778	2.03225	0.0325527	N	N	N	N	N	N	N	N	N	N
AFF1	0.284414	7.01529	0.00240233	N	N	N	N	N	N	N	N	N	N
AFF4	-0.0910729	5.97	0.267206	N	N	N	N	N	N	N	N	N	N
AFG3L2	-0.0172769	6.35623	0.757507	N	N	N	N	N	N	N	N	N	N
AFTPH	0.224527	7.31149	0.00667689	N	N	N	N	N	N	N	N	N	N
AGA	0.137752	4.61464	0.125975	N	N	N	N	N	N	N	N	N	N
AGAP1	0.190353	5.14494	0.246823	N	N	N	N	N	N	N	N	N	N
AGAP2	-0.887455	1.54995	0.00579528	N	N	N	N	N	N	N	N	N	N
AGAP3	0.286529	6.98876	0.000565872	N	N	N	N	N	N	N	N	N	N
AGBL1	-0.112635	-0.364367	0.713833	N	N	N	N	N	N	N	N	N	N
AGBL3	-0.0463073	1.19331	0.842501	N	N	N	N	N	N	N	N	N	N
AGBL4	0.139815	-0.0853016	0.828333	N	N	N	N	N	N	N	N	N	N
AGBL5	-0.402354	2.31671	0.0427043	N	N	N	N	N	N	N	N	N	N
AGER	0.225667	-0.0645053	0.540433	N	N	N	N	N	N	N	N	N	N
AGFG1	0.186531	6.22076	0.00891584	N	N	N	N	N	N	N	N	N	N
AGFG2	0.599115	4.75169	9.6e-06	N	N	N	N	N	N	N	N	N	N
AGGF1	-0.0338469	6.03264	0.615638	N	N	N	N	N	N	N	N	N	N
AGK	-0.29771	2.36311	0.216858	N	N	N	N	N	N	N	N	N	N
AGL	0.03284	5.05354	0.646483	N	N	N	N	N	N	N	N	N	N
AGMO	-0.306953	-1.11229	0.704331	N	N	N	N	N	N	N	N	N	N
AGO1	0.276966	5.69537	0.00212395	N	N	N	N	N	N	N	N	N	N
AGO2	0.0660157	5.44047	0.604362	N	N	N	N	N	N	N	N	N	N
AGO3	0.42968	4.57426	2.75e-05	N	N	N	N	N	N	N	N	N	N
AGO4	0.066441	4.15362	0.596364	N	N	N	N	N	N	N	N	N	N
AGPAT1	0.0144791	6.84098	0.801434	N	N	N	N	N	N	N	N	N	N
AGPAT3	-0.0930677	6.38027	0.151058	N	N	N	N	N	N	N	N	N	N
AGPAT4	0.281278	5.65258	0.00219644	N	N	N	N	N	N	N	N	N	N
AGPAT5	-0.488091	6.03444	7.78e-06	N	N	N	N	N	N	N	N	N	N
AGPAT9	-0.847573	2.22905	3.24e-08	N	N	N	N	N	N	N	N	N	N
AGPS	-0.0339373	5.91957	0.582403	N	N	N	N	N	N	N	N	N	N
AGRN	-0.152633	5.36945	0.0609859	N	N	N	N	N	N	N	N	N	N
AGRP	-0.353427	4.38618	0.156165	N	N	N	N	N	N	N	N	N	N
AGTPBP1	-0.148231	5.08563	0.0504258	N	N	N	N	N	N	N	N	N	N
AGTRAP	0.156368	6.92542	0.0043702	N	N	N	N	N	N	N	N	N	N
AHCTF1	-0.0189621	5.078	0.796156	N	N	N	N	N	N	N	N	N	N
AHCY	-0.432373	3.1953	0.0153756	N	N	N	N	N	N	N	N	N	N
AHCYL1	-0.0836094	6.55893	0.343639	N	N	N	N	N	N	N	N	N	N
AHCYL2	-0.0242913	6.17908	0.69954	N	N	N	N	N	N	N	N	N	N
AHDC1	0.448749	3.15687	0.00985303	N	N	N	N	N	N	N	N	N	N
AHI1	0.409107	2.94352	0.00385369	N	N	N	N	N	N	N	N	N	N
AHNAK	0.339932	8.48871	2e-05	N	N	N	N	N	N	N	N	N	N
AHNAK2	0.579518	4.79462	0.000102481	N	N	N	N	N	N	N	N	N	N
AHR	0.0459047	2.08404	0.839641	N	N	N	N	N	N	N	N	N	N
AHRR	1.03921	3.63877	3.17e-05	N	N	N	N	N	N	N	N	N	N
AHSA1	0.310178	7.46279	0.000412543	N	N	N	N	N	N	N	N	N	N
AHSA2	-0.0179758	3.9341	0.890704	N	N	N	N	N	N	N	N	N	N
AI314180	-0.0910014	7.05499	0.110533	N	N	N	N	N	N	N	N	N	N
AI413582	0.371546	5.96675	0.0015296	N	N	N	N	N	N	N	N	N	N
AI467606	0.137177	5.05393	0.0987546	N	N	N	N	N	N	N	N	N	N
AI506816	-0.914356	3.75408	0.00739399	N	N	N	N	N	N	N	N	N	N
AI597479	-0.0398938	3.84216	0.714611	N	N	N	N	N	N	N	N	N	N
AI606181	-0.0221203	3.05467	0.859662	N	N	N	N	N	N	N	N	N	N
AI606473	0.186722	-1.61896	0.845152	N	N	N	N	N	N	N	N	N	N
AI607873	0.451219	7.22999	0.000990021	N	N	N	N	N	N	N	N	N	N
AI661453	0.772652	-1.1001	0.343825	N	N	N	N	N	N	N	N	N	N
AI662270	-0.201669	6.59132	0.104343	N	N	N	N	N	N	N	N	N	N
AI837181	0.0102252	6.24547	0.863723	N	N	N	N	N	N	N	N	N	N
AI839979	-0.487733	1.86245	0.09999	N	N	N	N	N	N	N	N	N	N
AI846148	0.229718	4.09653	0.0118761	N	N	N	N	N	N	N	N	N	N
AI847159	0.55252	-0.0471241	0.2476	N	N	N	N	N	N	N	N	N	N
AI987944	-0.00115478	3.5946	0.992068	N	N	N	N	N	N	N	N	N	N
AIDA	-0.0930727	6.12747	0.230088	N	N	N	N	N	N	N	N	N	N
AIF1	0.586038	6.47959	9.25e-05	N	Y	N	Y	N	N	N	N	N	N
AIF1L	-1.41442	-1.18768	0.17532	N	N	N	N	N	N	N	N	N	N
AIFM1	-0.199533	5.23597	0.0888419	N	N	N	N	N	N	N	N	N	N
AIFM2	0.263089	4.39237	0.0161941	N	N	N	N	N	N	N	N	N	N
AIG1	0.439387	4.57835	0.000741026	N	N	N	N	N	N	N	N	N	N
AIM1	0.340385	6.32486	4.18e-05	N	N	N	N	N	N	N	N	N	N
AIM1L	0.379302	1.49294	0.0635484	N	N	N	N	N	N	N	N	N	N
AIM2	0.426774	5.10902	0.000249981	N	N	N	N	N	N	N	N	N	N
AIMP1	-0.200405	5.31619	0.107275	N	N	N	N	N	N	N	N	N	N
AIMP2	-0.527069	3.59108	0.00345655	N	N	N	N	N	N	N	N	N	N
AIP	0.089432	7.24739	0.143026	N	N	N	N	N	N	N	N	N	N
AIRN	0.578684	2.63471	0.0150067	N	N	N	N	N	N	N	N	N	N
AJUBA	0.117248	2.17821	0.683161	N	N	N	N	N	N	N	N	N	N
AK1	-0.143743	3.67362	0.532948	N	N	N	N	N	N	N	N	N	N
AK157302	-0.390224	3.07865	0.0014605	N	N	N	N	N	N	N	N	N	N
AK2	0.0319332	6.54057	0.646885	N	N	N	N	N	N	N	N	N	N
AK3	0.232569	4.40847	0.085011	N	N	N	N	N	N	N	N	N	N
AK3L2-PS	-0.302108	-0.0500139	0.095898	N	N	N	N	N	N	N	N	N	N
AK4	-0.459903	4.35209	1.36e-06	N	N	N	N	N	N	N	N	N	N
AK5	-0.0943803	-0.651874	0.860406	N	N	N	N	N	N	N	N	N	N
AK6	-0.13625	4.07304	0.195695	N	N	N	N	N	N	N	N	N	N
AK8	1.67158	-0.41511	0.0115467	N	N	N	N	N	N	N	N	N	N
AKAP1	-0.0891441	3.02542	0.717256	N	N	N	N	N	N	N	N	N	N
AKAP10	0.0772576	5.48988	0.3623	N	N	N	N	N	N	N	N	N	N
AKAP11	-0.274435	4.18069	0.0345911	N	N	N	N	N	N	N	N	N	N
AKAP12	1.20493	1.25928	0.0461979	N	N	N	N	N	N	N	N	N	N
AKAP13	0.610819	6.51265	3.23e-05	N	N	N	N	N	N	N	N	N	N
AKAP17B	0.867683	1.21219	0.015489	N	N	N	N	N	N	N	N	N	N
AKAP3	-0.0864955	0.756191	0.783544	N	N	N	N	N	N	N	N	N	N
AKAP6	0.509695	-0.143508	0.262266	N	N	N	N	N	N	N	N	N	N
AKAP7	0.156441	3.7963	0.175216	N	N	N	N	N	N	N	N	N	N
AKAP8	0.043406	5.71813	0.597137	N	N	N	N	N	N	N	N	N	N
AKAP8L	0.0926998	5.78089	0.307333	N	N	N	N	N	N	N	N	N	N
AKAP9	-0.283589	4.84733	0.0221663	N	N	N	N	N	N	N	N	N	N
AKIP1	0.0534936	4.07312	0.658413	N	N	N	N	N	N	N	N	N	N
AKIRIN1	0.0302422	6.67227	0.63288	N	N	N	N	N	N	N	N	N	N
AKIRIN2	0.193301	5.90922	0.0305232	N	N	N	N	N	N	N	N	N	N
AKNA	0.0975306	6.69588	0.138344	N	N	N	N	N	N	N	N	N	N
AKR1A1	0.438304	11.652	0.000110804	N	N	N	N	N	N	N	N	N	N
AKR1B10	0.106152	5.37064	0.399688	N	N	N	N	N	N	N	N	N	N
AKR1B8	0.588402	5.79659	1.66e-08	N	N	N	N	N	N	N	N	N	N
AKR1C12	0.0928781	2.71605	0.666684	N	N	N	N	N	N	N	N	N	N
AKR1C13	-0.0408427	5.00037	0.714187	N	N	N	N	N	N	N	N	N	N
AKR1C18	-0.193946	0.697984	0.566437	N	N	N	N	N	N	N	N	N	N
AKR1E1	-0.106614	4.34674	0.343709	N	N	N	N	N	N	N	N	N	N
AKR7A5	0.0370123	4.26339	0.827107	N	N	N	N	N	N	N	N	N	N
AKT1	0.0663948	8.3797	0.209913	N	N	N	N	N	N	N	N	N	N
AKT1S1	0.0416648	6.46508	0.55117	N	N	N	N	N	N	N	N	N	N
AKT2	0.043037	6.24904	0.487429	N	N	N	N	N	N	N	N	N	N
AKT2-PS	0.148074	3.90599	0.33859	N	N	N	N	N	N	N	N	N	N
AKT3	-0.137752	6.39745	0.0571482	N	N	N	N	N	N	N	N	N	N
AKTIP	0.120455	4.55	0.219921	N	N	N	N	N	N	N	N	N	N
ALAD	-0.121597	3.57673	0.511555	N	N	N	N	N	N	N	N	N	N
ALAS1	0.778414	8.11811	6.99e-10	N	N	N	N	N	N	N	N	N	N
ALCAM	-0.296899	7.78526	0.000270762	N	N	N	N	N	N	N	N	N	N
ALDH16A1	-0.113106	6.29195	0.176921	N	N	N	N	N	N	N	N	N	N
ALDH18A1	-0.226208	3.65733	0.158905	N	N	N	N	N	N	N	N	N	N
ALDH1A2	-1.65721	3.35492	7.01e-05	N	N	N	N	N	N	N	N	N	N
ALDH1A3	0.327128	-0.825781	0.724157	N	N	N	N	N	N	N	N	N	N
ALDH1B1	0.547013	4.71838	7.87e-06	N	N	N	N	N	N	N	N	N	N
ALDH1L1	0.185821	3.74209	0.181902	N	N	N	N	N	N	N	N	N	N
ALDH1L2	-1.00222	2.1274	0.00208109	N	N	N	N	N	N	N	N	N	N
ALDH2	0.247843	9.08413	0.000429226	N	N	N	N	N	N	N	N	N	N
ALDH3A2	0.0966385	6.02072	0.12457	N	N	N	N	N	N	N	N	N	N
ALDH3B1	0.015078	7.18937	0.77248	N	N	N	N	N	N	N	N	N	N
ALDH6A1	0.471045	1.76488	0.102751	N	N	N	N	N	N	N	N	N	N
ALDH7A1	0.0366327	4.67531	0.685219	N	N	N	N	N	N	N	N	N	N
ALDH9A1	-0.121527	6.07276	0.0883073	N	N	N	N	N	N	N	N	N	N
ALDOA	-0.28238	11.2063	0.000335932	N	N	N	N	N	N	N	N	N	N
ALDOART1	-0.192956	5.10485	0.26307	N	N	N	N	N	N	N	N	N	N
ALDOART2	0.0686925	1.46619	0.783449	N	N	N	N	N	N	N	N	N	N
ALDOC	0.043063	4.51919	0.625965	N	N	N	N	N	N	N	N	N	N
ALG1	-0.0508822	5.16611	0.507742	N	N	N	N	N	N	N	N	N	N
ALG10B	0.0495815	3.92804	0.723696	N	N	N	N	N	N	N	N	N	N
ALG11	-0.430544	3.96305	8.28e-05	N	N	N	N	N	N	N	N	N	N
ALG12	-0.0400379	4.72558	0.651083	N	N	N	N	N	N	N	N	N	N
ALG13	0.196783	2.6647	0.25524	N	N	N	N	N	N	N	N	N	N
ALG14	0.0241615	3.49244	0.856253	N	N	N	N	N	N	N	N	N	N
ALG2	-0.141295	4.65296	0.157036	N	N	N	N	N	N	N	N	N	N
ALG3	-0.0618535	4.03664	0.539866	N	N	N	N	N	N	N	N	N	N
ALG5	-0.187583	5.16026	0.0222469	N	N	N	N	N	N	N	N	N	N
ALG6	0.106718	1.87892	0.679886	N	N	N	N	N	N	N	N	N	N
ALG8	-0.226578	3.16866	0.153587	N	N	N	N	N	N	N	N	N	N
ALG9	-0.170786	5.0952	0.0223103	N	N	N	N	N	N	N	N	N	N
ALKBH1	-0.0752963	3.50988	0.545675	N	N	N	N	N	N	N	N	N	N
ALKBH2	-0.310258	1.81519	0.153457	N	N	N	N	N	N	N	N	N	N
ALKBH3	-0.0201458	3.51811	0.87187	N	N	N	N	N	N	N	N	N	N
ALKBH4	0.243139	3.84559	0.066899	N	N	N	N	N	N	N	N	N	N
ALKBH5	-0.206523	7.22765	0.00111147	N	N	N	N	N	N	N	N	N	N
ALKBH6	-0.129316	4.47119	0.0994761	N	N	N	N	N	N	N	N	N	N
ALKBH7	-0.138059	3.483	0.286082	N	N	N	N	N	N	N	N	N	N
ALKBH8	-0.0271491	2.30321	0.883572	N	N	N	N	N	N	N	N	N	N
ALMS1	0.166997	1.23029	0.555845	N	N	N	N	N	N	N	N	N	N
ALOX5	-0.365109	0.472285	0.54255	N	N	N	N	N	N	N	N	N	N
ALOX5AP	0.228853	6.85041	0.00808609	N	N	N	N	N	N	N	N	N	N
ALPK1	-0.439228	6.16738	1.83e-05	N	N	N	N	N	N	N	N	N	N
ALPK2	0.267673	-0.568699	0.294484	N	N	N	N	N	N	N	N	N	N
ALPL	-0.42036	2.01236	0.383453	N	N	N	N	N	N	N	N	N	N
ALS2	-0.00421129	4.18032	0.976621	N	N	N	N	N	N	N	N	N	N
ALS2CL	0.543356	3.64968	0.00185345	N	N	N	N	N	N	N	N	N	N
ALS2CR12	0.556924	-0.744073	0.480277	N	N	N	N	N	N	N	N	N	N
ALYREF	-0.108639	5.46538	0.259039	N	N	N	N	N	N	N	N	N	N
ALYREF2	0.166252	0.469696	0.626382	N	N	N	N	N	N	N	N	N	N
AMACR	-0.690367	2.04854	0.00837477	N	N	N	N	N	N	N	N	N	N
AMBRA1	0.143601	5.97685	0.098765	N	N	N	N	N	N	N	N	N	N
AMD1	-0.43391	4.00202	0.0388659	N	N	N	N	N	N	N	N	N	N
AMD2	-0.743226	1.66197	0.0210511	N	N	N	N	N	N	N	N	N	N
AMDHD1	0.297043	-1.60021	0.700014	N	N	N	N	N	N	N	N	N	N
AMDHD2	0.604195	6.22148	2.82e-06	N	N	N	N	N	N	N	N	N	N
AMD-PS3	-0.640988	0.798244	0.0756129	N	N	N	N	N	N	N	N	N	N
AMER1	0.483163	2.1176	0.0341527	N	N	N	N	N	N	N	N	N	N
AMFR	0.0921618	7.62242	0.0884683	N	N	N	N	N	N	N	N	N	N
AMIGO1	0.0963062	1.99391	0.726	N	N	N	N	N	N	N	N	N	N
AMMECR1	0.148516	2.63849	0.421312	N	N	N	N	N	N	N	N	N	N
AMMECR1L	0.0859157	3.82138	0.611165	N	N	N	N	N	N	N	N	N	N
AMN1	-0.217092	3.32706	0.0735786	N	N	N	N	N	N	N	N	N	N
AMOT	-0.407622	0.612041	0.351463	N	N	N	N	N	N	N	N	N	N
AMOTL1	-0.116795	2.35767	0.691926	N	N	N	N	N	N	N	N	N	N
AMOTL2	-0.0404347	4.08665	0.885861	N	N	N	N	N	N	N	N	N	N
AMPD2	0.0165279	4.53423	0.902564	N	N	N	N	N	N	N	N	N	N
AMPD3	0.60461	3.62449	0.0125778	N	N	N	N	N	N	N	N	N	N
AMT	0.149021	0.789057	0.695503	N	N	N	N	N	N	N	N	N	N
AMZ1	-0.343623	4.986	0.0283491	N	N	N	N	N	N	N	N	N	N
AMZ2	-0.104166	5.15468	0.212182	N	N	N	N	N	N	N	N	N	N
ANAPC1	-0.107162	6.08186	0.14651	N	N	N	N	N	N	N	N	N	N
ANAPC10	-0.223304	3.1324	0.192608	N	N	N	N	N	N	N	N	N	N
ANAPC11	-0.00972559	6.72032	0.9266	N	N	N	N	N	N	N	N	N	N
ANAPC13	-0.0370364	5.10591	0.650844	N	N	N	N	N	N	N	N	N	N
ANAPC15	-0.0868067	3.58897	0.542233	N	N	N	N	N	N	N	N	N	N
ANAPC15-PS	-0.681451	0.641452	0.13084	N	N	N	N	N	N	N	N	N	N
ANAPC16	-0.0431542	5.5044	0.628022	N	N	N	N	N	N	N	N	N	N
ANAPC2	0.0447441	7.28864	0.556504	N	N	N	N	N	N	N	N	N	N
ANAPC4	-0.074708	5.65195	0.441796	N	N	N	N	N	N	N	N	N	N
ANAPC5	-0.0133145	7.39434	0.819736	N	N	N	N	N	N	N	N	N	N
ANAPC7	0.132721	5.67616	0.0638666	N	N	N	N	N	N	N	N	N	N
ANGEL1	0.195298	2.59369	0.210719	N	N	N	N	N	N	N	N	N	N
ANGEL2	0.0676356	5.09729	0.453464	N	N	N	N	N	N	N	N	N	N
ANGPT1	-0.663723	1.0062	0.107839	N	N	N	N	N	N	N	N	N	N
ANGPT4	0.0128514	0.505548	0.978512	N	N	N	N	N	N	N	N	N	N
ANGPTL4	-0.612463	4.36749	0.0318189	N	N	N	N	N	N	N	N	N	N
ANGPTL6	-0.333043	1.13859	0.21812	N	N	N	N	N	N	N	N	N	N
ANK	0.243715	4.93238	0.158804	N	N	N	N	N	N	N	N	N	N
ANK1	0.0501872	1.18063	0.88205	N	N	N	N	N	N	N	N	N	N
ANK2	0.442909	1.66103	0.0681439	N	N	N	N	N	N	N	N	N	N
ANK3	0.0939906	-0.198957	0.811993	N	N	N	N	N	N	N	N	N	N
ANKDD1A	0.702438	0.2443	0.0651611	N	N	N	N	N	N	N	N	N	N
ANKDD1B	-0.478673	0.0114198	0.217022	N	N	N	N	N	N	N	N	N	N
ANKFY1	0.223079	7.47404	0.00207421	N	N	N	N	N	N	N	N	N	N
ANKHD1	0.0539403	5.64297	0.713588	N	N	N	N	N	N	N	N	N	N
ANKIB1	-0.130056	5.53102	0.0514469	N	N	N	N	N	N	N	N	N	N
ANKLE1	2.39273	-0.311634	0.0266406	N	N	N	N	N	N	N	N	N	N
ANKLE2	-0.02589	5.51312	0.696498	N	N	N	N	N	N	N	N	N	N
ANKMY1	0.190417	-1.47316	0.636909	N	N	N	N	N	N	N	N	N	N
ANKMY2	0.261844	3.51956	0.114329	N	N	N	N	N	N	N	N	N	N
ANKRA2	0.00945839	4.05334	0.931267	N	N	N	N	N	N	N	N	N	N
ANKRD1	1.49238	-0.369886	0.0424801	N	N	N	N	N	N	N	N	N	N
ANKRD10	0.0233049	4.43009	0.879529	N	N	N	N	N	N	N	N	N	N
ANKRD12	0.190809	4.78698	0.0463684	N	N	N	N	N	N	N	N	N	N
ANKRD13A	0.196491	7.39341	0.00270195	N	N	N	N	N	N	N	N	N	N
ANKRD13B	0.457928	2.9348	0.0779784	N	N	N	N	N	N	N	N	N	N
ANKRD13C	-1.06603	4.91252	2.3e-09	N	N	N	N	N	N	N	N	N	N
ANKRD13D	0.599927	3.68794	0.00510714	N	N	N	N	N	N	N	N	N	N
ANKRD16	0.0968257	4.29296	0.526203	N	N	N	N	N	N	N	N	N	N
ANKRD17	0.106654	6.43393	0.27657	N	N	N	N	N	N	N	N	N	N
ANKRD24	0.22802	2.93639	0.174757	N	N	N	N	N	N	N	N	N	N
ANKRD26	0.0900696	1.84894	0.712252	N	N	N	N	N	N	N	N	N	N
ANKRD27	0.239161	5.40293	0.000879529	N	N	N	N	N	N	N	N	N	N
ANKRD28	0.748159	4.72107	4e-06	N	N	N	N	N	N	N	N	N	N
ANKRD33B	0.147757	4.76224	0.14759	N	N	N	N	N	N	N	N	N	N
ANKRD34A	0.408058	-0.930278	0.685542	N	N	N	N	N	N	N	N	N	N
ANKRD37	-0.16285	2.56441	0.202218	N	N	N	N	N	N	N	N	N	N
ANKRD39	0.221585	1.33119	0.356767	N	N	N	N	N	N	N	N	N	N
ANKRD40	0.112773	6.36872	0.0637545	N	N	N	N	N	N	N	N	N	N
ANKRD42	0.358941	0.534276	0.253365	N	N	N	N	N	N	N	N	N	N
ANKRD44	-0.0419687	5.16025	0.678451	N	N	N	N	N	N	N	N	N	N
ANKRD46	0.0354512	4.85386	0.666412	N	N	N	N	N	N	N	N	N	N
ANKRD49	-0.469618	3.02261	0.022865	N	N	N	N	N	N	N	N	N	N
ANKRD50	0.533532	5.58189	1.73e-05	N	N	N	N	N	N	N	N	N	N
ANKRD52	0.204428	5.08495	0.296078	N	N	N	N	N	N	N	N	N	N
ANKRD54	0.168237	4.03139	0.13441	N	N	N	N	N	N	N	N	N	N
ANKRD55	1.7314	-0.671446	0.0143131	N	N	N	N	N	N	N	N	N	N
ANKRD66	0.448361	0.711818	0.0134104	N	N	N	N	N	N	N	N	N	N
ANKRD9	0.794367	2.26717	0.000928016	N	N	N	N	N	N	N	N	N	N
ANKS1	0.370273	6.19849	8.87e-05	N	N	N	N	N	N	N	N	N	N
ANKS1B	0.112952	1.71045	0.552271	N	N	N	N	N	N	N	N	N	N
ANKS3	0.113762	5.28771	0.200754	N	N	N	N	N	N	N	N	N	N
ANKS6	0.159179	1.28591	0.669301	N	N	N	N	N	N	N	N	N	N
ANKZF1	-0.253515	4.38574	0.0391143	N	N	N	N	N	N	N	N	N	N
ANLN	1.0782	0.989399	0.283512	N	N	N	N	N	N	N	N	N	N
ANO10	0.183815	4.85791	0.0582774	N	N	N	N	N	N	N	N	N	N
ANO6	0.4772	7.06835	3.37e-07	N	N	N	N	N	N	N	N	N	N
ANO8	0.229336	5.36873	0.0358851	N	N	N	N	N	N	N	N	N	N
ANP32A	-0.131303	8.16748	0.195069	N	N	N	N	N	N	N	N	N	N
ANP32B	-0.0633079	7.54002	0.422272	N	N	N	N	N	N	N	N	N	N
ANP32B-PS1	-0.0605551	2.3692	0.755063	N	N	N	N	N	N	N	N	N	N
ANP32E	-0.484342	6.18256	7.14e-05	N	N	N	N	N	N	N	N	N	N
ANPEP	0.861922	7.83819	2.17e-09	N	N	N	N	N	N	N	N	N	N
ANTXR1	0.0302139	4.48286	0.833656	N	N	N	N	N	N	N	N	N	N
ANTXR2	-0.776536	7.39664	1.09e-09	N	N	N	N	N	N	N	N	N	N
ANXA1	0.552674	8.57358	2.65e-05	N	N	N	N	N	N	N	N	N	N
ANXA11	0.19595	4.86309	0.0556491	N	N	N	N	N	N	N	N	N	N
ANXA2	0.255547	9.87685	0.000984737	N	N	N	N	N	N	N	N	N	N
ANXA3	0.448806	6.6832	0.000295329	N	N	N	N	N	N	N	N	N	N
ANXA4	0.276765	8.38089	0.000210741	N	N	N	N	N	N	N	N	N	N
ANXA5	0.161955	9.63591	0.0412175	N	N	N	N	N	N	N	N	N	N
ANXA6	1.20924	8.45094	3.76e-11	N	N	N	N	N	N	N	N	N	N
ANXA7	0.266221	7.59514	8.54e-05	N	N	N	N	N	N	N	N	N	N
ANXA9	-0.355345	1.26075	0.211569	N	N	N	N	N	N	N	N	N	N
AOAH	0.0938363	7.47843	0.0907433	N	N	N	N	N	N	N	N	N	N
AOC2	0.232551	1.05729	0.45799	N	N	N	N	N	N	N	N	N	N
AOC3	-1.24865	-0.449979	0.145149	N	N	N	N	N	N	N	N	N	N
AOX1	0.464666	-0.283476	0.156666	N	N	N	N	N	N	N	N	N	N
AP1B1	0.361028	7.37868	3.41e-05	N	N	N	N	N	N	N	N	N	N
AP1G1	0.123058	5.18307	0.303763	N	N	N	N	N	N	N	N	N	N
AP1G2	0.0672249	4.95458	0.449883	N	N	N	N	N	N	N	N	N	N
AP1M1	-0.247527	6.69257	0.000727833	N	N	N	N	N	N	N	N	N	N
AP1S1	0.0784882	7.37857	0.309896	N	N	N	N	N	N	N	N	N	N
AP1S2	0.124339	5.50154	0.168725	N	N	N	N	N	N	N	N	N	N
AP1S3	-0.198653	1.5291	0.448366	N	N	N	N	N	N	N	N	N	N
AP2A1	0.212014	6.36436	0.0770498	N	N	N	N	N	N	N	N	N	N
AP2A2	-0.026323	6.86449	0.678884	N	N	N	N	N	N	N	N	N	N
AP2B1	-0.0716164	7.73089	0.135665	N	N	N	N	N	N	N	N	N	N
AP2M1	0.304979	6.97742	0.000154538	N	N	N	N	N	N	N	N	N	N
AP2S1	0.267033	8.03123	0.00569416	N	N	N	N	N	N	N	N	N	N
AP3B1	0.269075	6.85965	0.00201196	N	N	N	N	N	N	N	N	N	N
AP3D1	0.383265	7.71841	5.15e-05	N	N	N	N	N	N	N	N	N	N
AP3M1	-0.249431	5.41493	0.0247536	N	N	N	N	N	N	N	N	N	N
AP3M1-PS	-0.304098	2.68779	0.119826	N	N	N	N	N	N	N	N	N	N
AP3M2	0.110794	5.12597	0.0945136	N	N	N	N	N	N	N	N	N	N
AP3S1	0.0508243	5.98557	0.621881	N	N	N	N	N	N	N	N	N	N
AP3S1-PS1	0.0541095	3.53054	0.654758	N	N	N	N	N	N	N	N	N	N
AP3S1-PS2	0.245849	2.31864	0.134937	N	N	N	N	N	N	N	N	N	N
AP3S2	0.132402	5.27385	0.0926697	N	N	N	N	N	N	N	N	N	N
AP4E1	-0.28292	3.22898	0.0181996	N	N	N	N	N	N	N	N	N	N
AP4M1	-0.0279307	3.20098	0.854104	N	N	N	N	N	N	N	N	N	N
AP4S1	-0.261529	3.56447	0.0725623	N	N	N	N	N	N	N	N	N	N
AP5B1	-0.106701	5.56655	0.174533	N	N	N	N	N	N	N	N	N	N
AP5M1	-0.110578	3.5619	0.430627	N	N	N	N	N	N	N	N	N	N
AP5S1	0.509548	3.99045	0.0055171	N	N	N	N	N	N	N	N	N	N
AP5Z1	0.237036	5.78201	0.0233437	N	N	N	N	N	N	N	N	N	N
APAF1	-0.125921	5.86337	0.0506506	N	N	N	N	N	N	N	N	N	N
APBA1	0.815531	4.0494	5.01e-07	N	N	N	N	N	N	N	N	N	N
APBA3	-0.181219	5.98906	0.0314654	N	N	N	N	N	N	N	N	N	N
APBB1	-0.918546	0.2802	0.040317	N	N	N	N	N	N	N	N	N	N
APBB1IP	0.160593	6.81394	0.00992229	N	N	N	N	N	N	N	N	N	N
APBB2	0.0466448	4.7159	0.716614	N	N	N	N	N	N	N	N	N	N
APC	0.132175	4.95255	0.249462	N	N	N	N	N	N	N	N	N	N
APCDD1	0.0588994	-0.21883	0.913983	N	N	N	N	N	N	N	N	N	N
APEH	0.0635741	6.26493	0.423932	N	N	N	N	N	N	N	N	N	N
APEX1	0.004819	2.83914	0.987285	N	N	N	N	N	N	N	N	N	N
APEX2	-0.348936	2.91802	0.0601588	N	N	N	N	N	N	N	N	N	N
APH1A	-0.0512135	5.94086	0.452327	N	N	N	N	N	N	N	N	N	N
APH1B	0.128937	2.44953	0.686864	N	N	N	N	N	N	N	N	N	N
APH1C	-0.00836493	4.41356	0.950694	N	N	N	N	N	N	N	N	N	N
API5	-0.125538	6.67434	0.0496832	N	N	N	N	N	N	N	N	N	N
APIP	0.0464035	4.01506	0.710533	N	N	N	N	N	N	N	N	N	N
APITD1	0.196354	1.27384	0.62462	N	N	N	N	N	N	N	N	N	N
APLF	0.33496	2.20898	0.111334	N	N	N	N	N	N	N	N	N	N
APLN	-0.765432	1.51847	0.000252967	N	N	N	N	N	N	N	N	N	N
APLP1	-0.107169	2.56342	0.665914	N	N	N	N	N	N	N	N	N	N
APLP2	-0.0681176	8.20035	0.203501	N	N	N	N	N	N	N	N	N	N
APMAP	-0.169135	4.70625	0.0923378	N	N	N	N	N	N	N	N	N	N
APOA1BP	-0.112681	5.82656	0.135399	N	N	N	N	N	N	N	N	N	N
APOBEC1	0.906366	8.60363	1.4e-09	N	N	N	N	N	N	N	N	N	N
APOBEC3	0.0160503	6.48881	0.796483	N	N	N	N	N	N	N	N	N	N
APOBR	0.147253	7.29256	0.0219664	N	N	N	N	N	N	N	N	N	N
APOD	-0.240223	-0.972577	0.601534	N	N	N	N	N	N	N	N	N	N
APOE	0.453684	12.9369	3.96e-05	N	N	N	N	N	N	N	N	N	N
APOL10B	-0.56505	-1.6219	0.129441	N	N	N	N	N	N	N	N	N	N
APOL6	-0.342728	1.04814	0.112564	N	N	N	N	N	N	N	N	N	N
APOL7C	-1.56307	1.39053	1.51e-06	N	N	N	N	N	N	N	N	N	N
APOL9A	-0.224585	1.18286	0.146571	N	N	N	N	N	N	N	N	N	N
APOL9B	0.0277158	1.27792	0.775556	N	N	N	N	N	N	N	N	N	N
APOLD1	-0.629529	-0.462524	0.0202969	N	N	N	N	N	N	N	N	N	N
APOOL	-0.205396	4.16562	0.0898463	N	N	N	N	N	N	N	N	N	N
APOO-PS	-0.281138	1.73408	0.280582	N	N	N	N	N	N	N	N	N	N
APOPT1	-0.187848	3.97101	0.0823893	N	N	N	N	N	N	N	N	N	N
APP	0.309819	9.52216	8.62e-05	N	N	N	N	N	N	N	N	N	N
APPBP2	-0.0564186	5.10932	0.465962	N	N	N	N	N	N	N	N	N	N
APPL1	-0.0935189	4.6376	0.356783	N	N	N	N	N	N	N	N	N	N
APPL2	-0.169274	6.32045	0.0168939	N	N	N	N	N	N	N	N	N	N
APTX	0.0457558	4.41658	0.592724	N	N	N	N	N	N	N	N	N	N
AQP1	-0.591758	1.9921	0.245311	N	N	N	N	N	N	N	N	N	N
AQP9	0.973638	0.696524	8.36e-05	N	N	N	N	N	N	N	N	N	N
AQR	-0.0811342	5.49127	0.416337	N	N	N	N	N	N	N	N	N	N
ARAF	0.00575964	6.04018	0.925443	N	N	N	N	N	N	N	N	N	N
ARAP1	0.447201	8.90705	1.27e-06	N	N	N	N	N	N	N	N	N	N
ARAP2	-0.572469	1.25693	0.0579075	N	N	N	N	N	N	N	N	N	N
ARAP3	0.489757	4.41167	0.0913403	N	N	N	N	N	N	N	N	N	N
ARC	0.681005	0.634884	0.085927	N	N	N	N	N	N	N	N	N	N
ARCN1	-0.0841989	7.11811	0.143162	N	N	N	N	N	N	N	N	N	N
AREL1	0.136173	5.63893	0.242936	N	N	N	N	N	N	N	N	N	N
ARF1	-0.0359357	8.96436	0.409057	N	N	N	N	N	N	N	N	N	N
ARF2	0.0180513	6.43411	0.810544	N	N	N	N	N	N	N	N	N	N
ARF3	0.0919171	8.36784	0.0998205	N	N	N	N	N	N	N	N	N	N
ARF4	-0.124732	7.26482	0.0479574	N	N	N	N	N	N	N	N	N	N
ARF6	0.32213	7.91117	2.05e-05	N	N	N	N	N	N	N	N	N	N
ARFGAP1	-0.147913	5.69017	0.0606812	N	N	N	N	N	N	N	N	N	N
ARFGAP2	-0.129676	4.96482	0.175229	N	N	N	N	N	N	N	N	N	N
ARFGAP3	-0.20262	5.37895	0.0157833	N	N	N	N	N	N	N	N	N	N
ARFGEF1	-0.154595	6.64228	0.0122357	N	N	N	N	N	N	N	N	N	N
ARFGEF2	-0.0757706	5.81273	0.37895	N	N	N	N	N	N	N	N	N	N
ARFGEF3	-0.546648	0.127516	0.275322	N	N	N	N	N	N	N	N	N	N
ARFIP1	-0.0415604	1.21159	0.88284	N	N	N	N	N	N	N	N	N	N
ARFIP2	-0.211506	4.91991	0.0167118	N	N	N	N	N	N	N	N	N	N
ARFRP1	-0.0999772	5.07855	0.273678	N	N	N	N	N	N	N	N	N	N
ARG1	0.239091	3.00199	0.00465557	N	N	N	N	N	N	N	N	N	N
ARG2	-0.199607	2.78873	0.068023	N	N	N	N	N	N	N	N	N	N
ARGLU1	-0.0210501	5.35705	0.818839	N	N	N	N	N	N	N	N	N	N
ARHGAP1	0.218991	6.08081	0.00600284	N	N	N	N	N	N	N	N	N	N
ARHGAP10	0.623732	6.40949	8.78e-09	N	N	N	N	N	N	N	N	N	N
ARHGAP11A	0.187312	4.69778	0.107459	N	N	N	N	N	N	N	N	N	N
ARHGAP12	0.375901	5.35098	0.000540749	N	N	N	N	N	N	N	N	N	N
ARHGAP15	0.234831	3.48344	0.272429	N	N	N	N	N	N	N	N	N	N
ARHGAP17	0.269135	6.8124	0.0049305	N	N	N	N	N	N	N	N	N	N
ARHGAP18	0.548779	4.58557	0.000741768	N	N	N	N	N	N	N	N	N	N
ARHGAP19	0.954508	4.64662	0.00955365	N	N	N	N	N	N	N	N	N	N
ARHGAP21	0.110884	4.26577	0.639004	N	N	N	N	N	N	N	N	N	N
ARHGAP22	0.0925393	3.94904	0.662848	N	N	N	N	N	N	N	N	N	N
ARHGAP23	0.333409	4.25209	0.0140788	N	N	N	N	N	N	N	N	N	N
ARHGAP24	-0.0416467	3.58577	0.798146	N	N	N	N	N	N	N	N	N	N
ARHGAP25	0.641504	6.94191	1.33e-08	N	N	N	N	N	N	N	N	N	N
ARHGAP26	-0.38044	2.63866	0.225611	N	N	N	N	N	N	N	N	N	N
ARHGAP27	0.500555	6.56763	1.17e-06	N	N	N	N	N	N	N	N	N	N
ARHGAP28	0.293893	1.82887	0.0349377	N	N	N	N	N	N	N	N	N	N
ARHGAP29	-1.0664	2.60899	0.000166646	N	N	N	N	N	N	N	N	N	N
ARHGAP30	0.164251	8.1115	0.00608966	N	N	N	N	N	N	N	N	N	N
ARHGAP31	0.230728	6.21873	0.0233936	N	N	N	N	N	N	N	N	N	N
ARHGAP32	0.645505	-0.345034	0.272677	N	N	N	N	N	N	N	N	N	N
ARHGAP33	-0.313058	-0.705655	0.67004	N	N	N	N	N	N	N	N	N	N
ARHGAP35	0.0459306	4.54474	0.689868	N	N	N	N	N	N	N	N	N	N
ARHGAP39	0.296224	4.16366	0.0722978	N	N	N	N	N	N	N	N	N	N
ARHGAP4	0.171613	5.96613	0.0611402	N	N	N	N	N	N	N	N	N	N
ARHGAP42	-0.762346	-0.352425	0.0975515	N	N	N	N	N	N	N	N	N	N
ARHGAP5	-0.397531	3.47092	0.02305	N	N	N	N	N	N	N	N	N	N
ARHGAP6	-0.595546	-0.0588468	0.250578	N	N	N	N	N	N	N	N	N	N
ARHGAP9	0.391314	7.04207	0.000175925	N	N	N	N	N	N	N	N	N	N
ARHGDIA	-0.0224177	10.4042	0.657379	N	N	N	N	N	N	N	N	N	N
ARHGDIB	-0.137475	3.06521	0.363602	N	N	N	N	N	N	N	N	N	N
ARHGEF1	0.267899	7.72212	0.00219061	N	N	N	N	N	N	N	N	N	N
ARHGEF10	-0.112273	0.851891	0.747541	N	N	N	N	N	N	N	N	N	N
ARHGEF10L	0.699271	5.88008	2.19e-08	N	N	N	N	N	N	N	N	N	N
ARHGEF11	-0.110645	5.10994	0.469945	N	N	N	N	N	N	N	N	N	N
ARHGEF12	0.0502315	5.7426	0.544681	N	N	N	N	N	N	N	N	N	N
ARHGEF17	-0.131446	2.43294	0.720906	N	N	N	N	N	N	N	N	N	N
ARHGEF18	1.28126	2.11238	3.9e-05	N	N	N	N	N	N	N	N	N	N
ARHGEF19	-0.750837	0.344699	0.179157	N	N	N	N	N	N	N	N	N	N
ARHGEF2	0.385285	7.35501	4.16e-06	N	N	N	N	N	N	N	N	N	N
ARHGEF25	-0.0119269	1.60989	0.97483	N	N	N	N	N	N	N	N	N	N
ARHGEF28	1.42461	-0.718287	0.067012	N	N	N	N	N	N	N	N	N	N
ARHGEF3	-0.266901	4.63288	0.00346985	N	N	N	N	N	N	N	N	N	N
ARHGEF39	0.550784	1.97832	0.390436	N	N	N	N	N	N	N	N	N	N
ARHGEF4	0.267503	1.27795	0.345435	N	N	N	N	N	N	N	N	N	N
ARHGEF40	-0.595962	2.87176	0.0320608	N	N	N	N	N	N	N	N	N	N
ARHGEF5	-0.126914	1.22606	0.606772	N	N	N	N	N	N	N	N	N	N
ARHGEF6	0.0767601	5.05791	0.433489	N	N	N	N	N	N	N	N	N	N
ARHGEF7	0.29508	6.67835	0.00230779	N	N	N	N	N	N	N	N	N	N
ARID1A	0.229213	6.75031	0.029292	N	N	N	N	N	N	N	N	N	N
ARID1B	0.331912	5.5372	0.0185602	N	N	N	N	N	N	N	N	N	N
ARID2	-0.217262	4.67682	0.0549928	N	N	N	N	N	N	N	N	N	N
ARID3A	-0.019933	5.84773	0.82341	N	N	N	N	N	N	N	N	N	N
ARID4A	0.126926	5.63375	0.0538901	N	N	N	N	N	N	N	N	N	N
ARID4B	-0.289497	4.71701	0.0124524	N	N	N	N	N	N	N	N	N	N
ARID5A	0.355754	5.61679	7.45e-06	N	N	N	N	N	N	N	N	N	N
ARID5B	0.206984	4.7226	0.1448	N	N	N	N	N	N	N	N	N	N
ARIH1	-0.0162109	6.91413	0.793142	N	N	N	N	N	N	N	N	N	N
ARIH2	-0.177983	6.07805	0.0121204	N	N	N	N	N	N	N	N	N	N
ARL1	-0.424845	6.7757	1.25e-05	N	N	N	N	N	N	N	N	N	N
ARL10	-0.203583	3.66884	0.195017	N	N	N	N	N	N	N	N	N	N
ARL13B	-0.1572	3.46216	0.190117	N	N	N	N	N	N	N	N	N	N
ARL14EP	0.0125333	4.29616	0.890435	N	N	N	N	N	N	N	N	N	N
ARL15	0.0931093	1.99264	0.717737	N	N	N	N	N	N	N	N	N	N
ARL16	0.205404	2.97549	0.189009	N	N	N	N	N	N	N	N	N	N
ARL2	0.00659453	5.137	0.944486	N	N	N	N	N	N	N	N	N	N
ARL2BP	0.201674	4.69139	0.0449908	N	N	N	N	N	N	N	N	N	N
ARL3	0.0214642	4.8688	0.83367	N	N	N	N	N	N	N	N	N	N
ARL4A	-0.048811	3.81317	0.658261	N	N	N	N	N	N	N	N	N	N
ARL4C	0.298998	7.21362	0.000923473	N	N	N	N	N	N	N	N	N	N
ARL4D	0.913068	0.0189667	0.107588	N	N	N	N	N	N	N	N	N	N
ARL5A	-0.145742	5.76754	0.046918	N	N	N	N	N	N	N	N	N	N
ARL5B	-0.122913	3.42085	0.270182	N	N	N	N	N	N	N	N	N	N
ARL5C	-0.379784	6.02171	0.000135654	N	N	N	N	N	N	N	N	N	N
ARL6	-0.415006	2.56114	0.0298999	N	N	N	N	N	N	N	N	N	N
ARL6IP1	0.122049	8.16345	0.195993	N	N	N	N	N	N	N	N	N	N
ARL6IP4	0.00490931	5.58132	0.95106	N	N	N	N	N	N	N	N	N	N
ARL6IP5	0.010814	8.27881	0.853015	N	N	N	N	N	N	N	N	N	N
ARL6IP6	-0.307444	4.30364	0.00436186	N	N	N	N	N	N	N	N	N	N
ARL8A	0.20537	7.62019	0.00076752	N	N	N	N	N	N	N	N	N	N
ARL8B	0.0374356	6.71782	0.607114	N	N	N	N	N	N	N	N	N	N
ARMC1	-0.240162	4.78942	0.0168513	N	N	N	N	N	N	N	N	N	N
ARMC10	0.00225747	4.89261	0.985898	N	N	N	N	N	N	N	N	N	N
ARMC2	-0.586186	-1.13627	0.364831	N	N	N	N	N	N	N	N	N	N
ARMC5	0.191662	6.08546	0.0775256	N	N	N	N	N	N	N	N	N	N
ARMC6	0.221432	3.73731	0.115756	N	N	N	N	N	N	N	N	N	N
ARMC7	0.318287	5.99017	3.08e-05	N	N	N	N	N	N	N	N	N	N
ARMC8	0.0656915	5.30153	0.365889	N	N	N	N	N	N	N	N	N	N
ARMC9	0.205827	2.46595	0.366346	N	N	N	N	N	N	N	N	N	N
ARMCX1	-0.4376	0.29974	0.276461	N	N	N	N	N	N	N	N	N	N
ARMCX2	-0.328066	2.2486	0.342409	N	N	N	N	N	N	N	N	N	N
ARMCX3	0.00834646	3.9413	0.937079	N	N	N	N	N	N	N	N	N	N
ARMCX4	-0.108818	0.623349	0.755662	N	N	N	N	N	N	N	N	N	N
ARMCX6	0.158167	2.28309	0.425739	N	N	N	N	N	N	N	N	N	N
ARMT1	0.0869074	3.5035	0.556814	N	N	N	N	N	N	N	N	N	N
ARNT	-0.0287202	5.4389	0.734381	N	N	N	N	N	N	N	N	N	N
ARNT2	-0.101764	-0.508965	0.801913	N	N	N	N	N	N	N	N	N	N
ARNTL	-0.139475	3.44505	0.259244	N	N	N	N	N	N	N	N	N	N
ARPC1A	0.120321	6.27038	0.052613	N	N	N	N	N	N	N	N	N	N
ARPC1B	0.252473	10.3756	3.9e-05	N	N	N	N	N	N	N	N	N	N
ARPC2	0.0278291	9.78061	0.655721	N	N	N	N	N	N	N	N	N	N
ARPC3	-0.169796	8.6428	0.0626972	N	N	N	N	N	N	N	N	N	N
ARPC4	0.160997	8.09541	0.00919791	N	N	N	N	N	N	N	N	N	N
ARPC5	0.254814	9.21145	0.000906346	N	N	N	N	N	N	N	N	N	N
ARPC5L	-0.0520439	5.34029	0.662039	N	N	N	N	N	N	N	N	N	N
ARPIN	0.137955	2.91462	0.450489	N	N	N	N	N	N	N	N	N	N
ARPP19	-0.273906	5.72895	0.0165145	N	N	N	N	N	N	N	N	N	N
ARRB1	-0.341956	7.9453	1.16e-05	N	N	N	N	N	N	N	N	N	N
ARRB2	0.520754	8.64743	2.17e-06	N	N	N	N	N	N	N	N	N	N
ARRDC1	0.180666	6.24504	0.0134	N	N	N	N	N	N	N	N	N	N
ARRDC2	0.358565	4.76282	0.00157477	N	N	N	N	N	N	N	N	N	N
ARRDC3	-0.277762	5.07285	0.00404973	N	N	N	N	N	N	N	N	N	N
ARRDC4	-0.157597	5.29738	0.0370741	N	N	N	N	N	N	N	N	N	N
ARSA	0.0922456	5.25072	0.297884	N	N	N	N	N	N	N	N	N	N
ARSB	0.472406	3.30479	0.0696842	N	N	N	N	N	N	N	N	N	N
ARSG	0.213278	1.32062	0.448149	N	N	N	N	N	N	N	N	N	N
ARSJ	-1.35911	-1.42443	0.0723863	N	N	N	N	N	N	N	N	N	N
ARSK	-0.0296366	3.25275	0.880019	N	N	N	N	N	N	N	N	N	N
ART3	-0.730044	2.0286	0.000110448	N	N	N	N	N	N	N	N	N	N
ARTN	-0.963108	-0.729463	0.0784163	N	N	N	N	N	N	N	N	N	N
ARV1	-0.334881	2.5739	0.0170536	N	N	N	N	N	N	N	N	N	N
ARVCF	-0.31854	1.03669	0.368895	N	N	N	N	N	N	N	N	N	N
AS3MT	-0.109676	1.70984	0.60141	N	N	N	N	N	N	N	N	N	N
ASAH1	0.0133203	7.74626	0.846566	N	N	N	N	N	N	N	N	N	N
ASAH2	0.36569	2.54582	0.0448162	N	N	N	N	N	N	N	N	N	N
ASAP1	0.0351709	5.87084	0.713224	N	N	N	N	N	N	N	N	N	N
ASAP3	0.361401	1.16529	0.172214	N	N	N	N	N	N	N	N	N	N
ASB1	-0.214569	3.25405	0.137958	N	N	N	N	N	N	N	N	N	N
ASB10	-0.199507	-1.8252	0.805329	N	N	N	N	N	N	N	N	N	N
ASB13	-0.12972	3.99655	0.139796	N	N	N	N	N	N	N	N	N	N
ASB2	0.815867	-0.263074	0.188365	N	N	N	N	N	N	N	N	N	N
ASB3	-0.183161	4.05922	0.160396	N	N	N	N	N	N	N	N	N	N
ASB4	0.269335	1.0039	0.438792	N	N	N	N	N	N	N	N	N	N
ASB6	0.0955663	5.85276	0.17684	N	N	N	N	N	N	N	N	N	N
ASB7	-0.140119	3.66447	0.253121	N	N	N	N	N	N	N	N	N	N
ASB8	0.106688	5.10914	0.311141	N	N	N	N	N	N	N	N	N	N
ASCC1	-0.0601648	4.4581	0.67857	N	N	N	N	N	N	N	N	N	N
ASCC2	-0.0221421	6.10834	0.76838	N	N	N	N	N	N	N	N	N	N
ASCC3	-0.0318665	5.57152	0.587901	N	N	N	N	N	N	N	N	N	N
ASCL2	-0.788753	-1.07806	0.00596436	N	N	N	N	N	N	N	N	N	N
ASF1B	-0.311718	3.14532	0.294894	N	N	N	N	N	N	N	N	N	N
ASH1L	-0.033885	5.32591	0.770913	N	N	N	N	N	N	N	N	N	N
ASH2L	-0.219161	5.14146	0.00971795	N	N	N	N	N	N	N	N	N	N
ASIC1	-0.103679	1.59848	0.657891	N	N	N	N	N	N	N	N	N	N
ASIC3	1.15056	-0.5658	0.0466815	N	N	N	N	N	N	N	N	N	N
ASL	0.0748408	6.12017	0.345039	N	N	N	N	N	N	N	N	N	N
ASNA1	-0.0350339	6.64538	0.546316	N	N	N	N	N	N	N	N	N	N
ASNS	0.128744	4.51957	0.350679	N	N	N	N	N	N	N	N	N	N
ASPH	-0.10314	6.2174	0.303296	N	N	N	N	N	N	N	N	N	N
ASPM	-0.319487	0.894068	0.607485	N	N	N	N	N	N	N	N	N	N
ASPSCR1	0.0477706	4.89379	0.57445	N	N	N	N	N	N	N	N	N	N
ASRGL1	0.0640559	1.5069	0.867177	N	N	N	N	N	N	N	N	N	N
ASS1	0.216038	6.12808	0.0242122	N	N	N	N	N	N	N	N	N	N
ASTE1	-0.082221	1.94881	0.603694	N	N	N	N	N	N	N	N	N	N
ASUN	0.0912895	4.18116	0.264946	N	N	N	N	N	N	N	N	N	N
ASXL1	0.0386722	5.42444	0.6463	N	N	N	N	N	N	N	N	N	N
ASXL2	-0.281826	4.88839	0.0434056	N	N	N	N	N	N	N	N	N	N
ATAD1	-0.246395	5.92273	0.0145494	N	N	N	N	N	N	N	N	N	N
ATAD2	-0.00293453	3.58364	0.986535	N	N	N	N	N	N	N	N	N	N
ATAD2B	-0.164688	3.63351	0.22619	N	N	N	N	N	N	N	N	N	N
ATAD3A	-0.212981	4.54137	0.116484	N	N	N	N	N	N	N	N	N	N
ATAD5	-0.248019	1.73066	0.414688	N	N	N	N	N	N	N	N	N	N
ATF1	0.182434	5.50351	0.0166354	N	N	N	N	N	N	N	N	N	N
ATF2	-0.0802203	5.09925	0.331843	N	N	N	N	N	N	N	N	N	N
ATF3	0.279027	9.3697	0.000129898	N	N	N	N	N	N	N	N	N	N
ATF4	0.196165	8.32651	0.00269584	N	N	N	N	N	N	N	N	N	N
ATF5	0.363853	5.79463	0.000259884	N	N	N	N	N	N	N	N	N	N
ATF6	-0.00631534	6.42438	0.93431	N	N	N	N	N	N	N	N	N	N
ATF6B	-0.015465	7.30664	0.778655	N	N	N	N	N	N	N	N	N	N
ATF7IP	0.278682	4.9905	0.0174079	N	N	N	N	N	N	N	N	N	N
ATG10	-0.396923	3.43867	0.00292719	N	N	N	N	N	N	N	N	N	N
ATG101	0.0522446	5.5631	0.542595	N	N	N	N	N	N	N	N	N	N
ATG12	-0.0206855	5.9696	0.758556	N	N	N	N	N	N	N	N	N	N
ATG13	-0.113971	5.9382	0.0850732	N	N	N	N	N	N	N	N	N	N
ATG14	-0.0321289	4.34245	0.728759	N	N	N	N	N	N	N	N	N	N
ATG16L1	-0.159605	5.72586	0.0252689	N	N	N	N	N	N	N	N	N	N
ATG16L2	0.0745903	3.77785	0.628122	N	N	N	N	N	N	N	N	N	N
ATG2A	0.191235	6.05274	0.086482	N	N	N	N	N	N	N	N	N	N
ATG2B	0.0122282	4.67441	0.901848	N	N	N	N	N	N	N	N	N	N
ATG3	0.11313	6.41136	0.100209	N	N	N	N	N	N	N	N	N	N
ATG4A	0.184199	3.25851	0.189731	N	N	N	N	N	N	N	N	N	N
ATG4A-PS	0.244283	0.571131	0.34106	N	N	N	N	N	N	N	N	N	N
ATG4B	-0.175105	5.75402	0.0275748	N	N	N	N	N	N	N	N	N	N
ATG4C	-0.141769	4.41526	0.152694	N	N	N	N	N	N	N	N	N	N
ATG4D	-0.167047	5.01674	0.0166745	N	N	N	N	N	N	N	N	N	N
ATG5	0.041512	5.59288	0.61042	N	N	N	N	N	N	N	N	N	N
ATG7	0.316483	6.16863	6.9e-05	N	N	N	N	N	N	N	N	N	N
ATG9A	-0.156343	5.00077	0.311464	N	N	N	N	N	N	N	N	N	N
ATG9B	-0.359646	1.16805	0.275505	N	N	N	N	N	N	N	N	N	N
ATHL1	-0.182051	4.21644	0.10395	N	N	N	N	N	N	N	N	N	N
ATIC	0.0325853	5.4773	0.658994	N	N	N	N	N	N	N	N	N	N
ATL1	0.0498412	0.128516	0.870084	N	N	N	N	N	N	N	N	N	N
ATL2	-0.211455	4.20382	0.0447353	N	N	N	N	N	N	N	N	N	N
ATL3	-0.189487	5.87832	0.0182296	N	N	N	N	N	N	N	N	N	N
ATM	-0.425084	2.58283	0.0835589	N	N	N	N	N	N	N	N	N	N
ATMIN	0.155046	4.85792	0.0934494	N	N	N	N	N	N	N	N	N	N
ATOH8	0.0420077	1.39452	0.919701	N	N	N	N	N	N	N	N	N	N
ATOX1	-0.214813	7.32259	0.0121575	N	N	N	N	N	N	N	N	N	N
ATP10A	0.267441	3.17032	0.0430719	N	N	N	N	N	N	N	N	N	N
ATP10D	-0.421907	1.92497	0.0315796	N	N	N	N	N	N	N	N	N	N
ATP11A	0.173163	3.73724	0.423265	N	N	N	N	N	N	N	N	N	N
ATP11B	-0.43781	5.96681	1.21e-06	N	N	N	N	N	N	N	N	N	N
ATP11C	-0.00460058	4.67247	0.957859	N	N	N	N	N	N	N	N	N	N
ATP13A1	-0.0283588	6.78008	0.685341	N	N	N	N	N	N	N	N	N	N
ATP13A2	0.59214	8.5203	2.11e-07	N	N	N	N	N	N	N	N	N	N
ATP13A3	-0.286368	5.06128	0.00373777	N	N	N	N	N	N	N	N	N	N
ATP1A1	0.0545353	9.06353	0.27113	N	N	N	N	N	N	N	N	N	N
ATP1A3	0.754959	5.82988	1.08e-06	N	N	N	N	N	N	N	N	N	N
ATP1B3	-0.0408143	9.30003	0.590642	N	N	N	N	N	N	N	N	N	N
ATP2A2	-0.163731	7.81112	0.0140353	N	N	N	N	N	N	N	N	N	N
ATP2A3	-0.0815294	1.73322	0.804884	N	N	N	N	N	N	N	N	N	N
ATP2B1	0.127131	7.41548	0.0275833	N	N	N	N	N	N	N	N	N	N
ATP2B4	-0.98965	1.91934	1.29e-05	N	N	N	N	N	N	N	N	N	N
ATP2C1	-0.0309256	6.63745	0.566402	N	N	N	N	N	N	N	N	N	N
ATP5A1	-0.126796	9.23123	0.0833238	N	N	N	N	N	N	N	N	N	N
ATP5B	-0.0634423	9.53653	0.232418	N	N	N	N	N	N	N	N	N	N
ATP5C1	-0.0708208	6.84932	0.342531	N	N	N	N	N	N	N	N	N	N
ATP5D	0.0400968	7.7626	0.52214	N	N	N	N	N	N	N	N	N	N
ATP5E	-0.0197395	6.51528	0.881761	N	N	N	N	N	N	N	N	N	N
ATP5F1	-0.0048049	7.41988	0.947268	N	N	N	N	N	N	N	N	N	N
ATP5G1	-0.492767	4.43966	0.00423131	N	N	N	N	N	N	N	N	N	N
ATP5G2	-0.358726	2.43859	0.0483974	N	N	N	N	N	N	N	N	N	N
ATP5G3	-0.130674	7.234	0.193368	N	N	N	N	N	N	N	N	N	N
ATP5H	-0.225826	5.76345	0.198661	N	N	N	N	N	N	N	N	N	N
ATP5J	-0.214862	6.30407	0.0372449	N	N	N	N	N	N	N	N	N	N
ATP5J2	-0.10519	6.72716	0.35056	N	N	N	N	N	N	N	N	N	N
ATP5K	0.0874121	5.3299	0.521248	N	N	N	N	N	N	N	N	N	N
ATP5K-PS2	-0.444663	1.70176	0.0846554	N	N	N	N	N	N	N	N	N	N
ATP5L	0.0298474	3.30982	0.860028	N	N	N	N	N	N	N	N	N	N
ATP5L2-PS	-0.264955	1.44568	0.330611	N	N	N	N	N	N	N	N	N	N
ATP5L-PS1	-0.499104	0.36926	0.0903906	N	N	N	N	N	N	N	N	N	N
ATP5O	-0.205081	4.18695	0.10619	N	N	N	N	N	N	N	N	N	N
ATP5S	-0.288629	1.80494	0.218891	N	N	N	N	N	N	N	N	N	N
ATP5SL	-0.0520719	4.2458	0.675703	N	N	N	N	N	N	N	N	N	N
ATP6AP1	-0.0749043	8.68763	0.124553	N	N	N	N	N	N	N	N	N	N
ATP6AP2	0.0337688	7.39493	0.737779	N	N	N	N	N	N	N	N	N	N
ATP6V0A1	0.266777	7.46848	0.00327244	N	N	N	N	N	N	N	N	N	N
ATP6V0A2	0.250672	5.42784	0.0202499	N	N	N	N	N	N	N	N	N	N
ATP6V0B	0.167084	7.25926	0.00769722	N	N	N	N	N	N	N	N	N	N
ATP6V0C-PS1	0.156028	2.70835	0.614064	N	N	N	N	N	N	N	N	N	N
ATP6V0D1	0.0997803	7.73237	0.161534	N	N	N	N	N	N	N	N	N	N
ATP6V0D2	0.385787	5.23043	0.0237447	N	N	N	N	N	N	N	N	N	N
ATP6V0E	0.165026	7.92579	0.0197783	N	N	N	N	N	N	N	N	N	N
ATP6V1A	0.115933	8.68356	0.0302505	N	N	N	N	N	N	N	N	N	N
ATP6V1B2	0.256653	8.75461	0.00201591	N	N	N	N	N	N	N	N	N	N
ATP6V1C1	0.0541957	7.21799	0.545376	N	N	N	N	N	N	N	N	N	N
ATP6V1D	0.1521	6.75666	0.199222	N	N	N	N	N	N	N	N	N	N
ATP6V1E1	0.0830363	8.13945	0.387335	N	N	N	N	N	N	N	N	N	N
ATP6V1F	-0.126266	7.54207	0.162304	N	N	N	N	N	N	N	N	N	N
ATP6V1G1	0.00560329	7.2403	0.94334	N	N	N	N	N	N	N	N	N	N
ATP6V1G2	-0.432487	1.78859	0.0556255	N	N	N	N	N	N	N	N	N	N
ATP6V1H	-0.130429	6.74942	0.146779	N	N	N	N	N	N	N	N	N	N
ATP7A	0.159542	4.56441	0.175457	N	N	N	N	N	N	N	N	N	N
ATP7B	-0.503496	-1.54617	0.0871186	N	N	N	N	N	N	N	N	N	N
ATP8A1	0.421349	3.86431	0.0136951	N	N	N	N	N	N	N	N	N	N
ATP8A2	-0.233168	-0.404091	0.461277	N	N	N	N	N	N	N	N	N	N
ATP8B1	-0.191749	1.34184	0.446598	N	N	N	N	N	N	N	N	N	N
ATP8B2	-0.0728137	5.15447	0.365226	N	N	N	N	N	N	N	N	N	N
ATP8B4	-0.484755	5.2469	0.000233067	N	N	N	N	N	N	N	N	N	N
ATP9A	0.489411	1.68855	0.0146188	N	N	N	N	N	N	N	N	N	N
ATP9B	0.0528579	6.70865	0.353807	N	N	N	N	N	N	N	N	N	N
ATPAF1	-0.230171	2.90734	0.195366	N	N	N	N	N	N	N	N	N	N
ATPAF2	-0.0777874	4.77916	0.301348	N	N	N	N	N	N	N	N	N	N
ATPIF1	0.0299609	5.15082	0.879062	N	N	N	N	N	N	N	N	N	N
ATR	-0.407463	2.5507	0.0248543	N	N	N	N	N	N	N	N	N	N
ATRAID	0.0323585	4.86872	0.774789	N	N	N	N	N	N	N	N	N	N
ATRN	0.112926	4.97428	0.396489	N	N	N	N	N	N	N	N	N	N
ATRNL1	0.262958	4.53811	0.06417	N	N	N	N	N	N	N	N	N	N
ATRX	-0.199846	5.66842	0.00768436	N	N	N	N	N	N	N	N	N	N
ATXN1	-0.0441133	4.74453	0.594482	N	N	N	N	N	N	N	N	N	N
ATXN10	-0.154322	6.00997	0.0805307	N	N	N	N	N	N	N	N	N	N
ATXN1L	0.0217872	5.65508	0.802738	N	N	N	N	N	N	N	N	N	N
ATXN2	0.307215	4.95754	0.0577252	N	N	N	N	N	N	N	N	N	N
ATXN2L	0.0997454	7.53836	0.351807	N	N	N	N	N	N	N	N	N	N
ATXN3	0.0316023	4.71925	0.740405	N	N	N	N	N	N	N	N	N	N
ATXN7	-0.0626229	4.60014	0.434854	N	N	N	N	N	N	N	N	N	N
ATXN7L1	0.169568	4.84666	0.0284462	N	N	N	N	N	N	N	N	N	N
ATXN7L1OS2	-0.693718	1.77308	0.00416379	N	N	N	N	N	N	N	N	N	N
ATXN7L2	-0.0480154	3.05624	0.693025	N	N	N	N	N	N	N	N	N	N
ATXN7L3	0.05977	7.04437	0.295303	N	N	N	N	N	N	N	N	N	N
ATXN7L3B	-0.11361	6.01976	0.145657	N	N	N	N	N	N	N	N	N	N
AU019823	-0.0495125	4.03764	0.617812	N	N	N	N	N	N	N	N	N	N
AU020206	0.088121	5.80883	0.307746	N	N	N	N	N	N	N	N	N	N
AU022252	-0.25538	3.55587	0.0247057	N	N	N	N	N	N	N	N	N	N
AU040320	0.343932	5.57711	0.0027144	N	N	N	N	N	N	N	N	N	N
AU041133	-0.0239319	0.425819	0.950418	N	N	N	N	N	N	N	N	N	N
AUH	-0.286791	4.47359	0.020738	N	N	N	N	N	N	N	N	N	N
AUNIP	-1.24076	-0.55491	0.0915867	N	N	N	N	N	N	N	N	N	N
AUP1	0.16661	7.56994	0.00563884	N	N	N	N	N	N	N	N	N	N
AURKA	0.0144093	3.03892	0.961111	N	N	N	N	N	N	N	N	N	N
AURKAIP1	-0.0767621	6.14837	0.393896	N	N	N	N	N	N	N	N	N	N
AURKB	-0.307516	2.55234	0.468517	N	N	N	N	N	N	N	N	N	N
AV356131	-0.287509	0.598337	0.301053	N	N	N	N	N	N	N	N	N	N
AVEN	-0.0824256	3.60771	0.616505	N	N	N	N	N	N	N	N	N	N
AVL9	-0.153992	4.61296	0.141814	N	N	N	N	N	N	N	N	N	N
AVPI1	-0.66199	3.11048	0.000688678	N	N	N	N	N	N	N	N	N	N
AVPR1A	-1.26616	-0.230926	0.00381298	N	N	N	N	N	N	N	N	N	N
AW011738	-0.321912	1.42154	0.00718518	N	N	N	N	N	N	N	N	N	N
AW112010	0.201094	7.12344	0.0735276	N	N	N	N	N	N	N	N	N	N
AW209491	-0.0431046	2.62916	0.850758	N	N	N	N	N	N	N	N	N	N
AW549877	-0.0865	5.10824	0.350025	N	N	N	N	N	N	N	N	N	N
AW554918	-0.288669	2.90853	0.0947385	N	N	N	N	N	N	N	N	N	N
AXIN1	0.230419	6.22796	0.00231006	N	N	N	N	N	N	N	N	N	N
AXL	0.439995	7.67868	2.32e-06	N	N	N	N	N	N	N	N	N	N
AZI2	0.117908	6.29365	0.0654415	N	N	N	N	N	N	N	N	N	N
AZIN1	0.0202587	6.89712	0.746381	N	N	N	N	N	N	N	N	N	N
AZIN2	-0.465031	2.85605	0.00265092	N	N	N	N	N	N	N	N	N	N
B130055M24RIK	-0.304403	-0.0550057	0.463479	N	N	N	N	N	N	N	N	N	N
B230118H07RIK	0.15625	3.13403	0.394476	N	N	N	N	N	N	N	N	N	N
B230209E15RIK	-0.457252	-0.394204	0.295432	N	N	N	N	N	N	N	N	N	N
B230217C12RIK	0.0154823	0.392962	0.964873	N	N	N	N	N	N	N	N	N	N
B230219D22RIK	-0.296035	5.6078	0.000657036	N	N	N	N	N	N	N	N	N	N
B230303O12RIK	0.584943	-0.499078	0.14223	N	N	N	N	N	N	N	N	N	N
B230307C23RIK	0.0354546	1.23216	0.869248	N	N	N	N	N	N	N	N	N	N
B230354K17RIK	-0.0291142	2.69288	0.888855	N	N	N	N	N	N	N	N	N	N
B330016D10RIK	0.216302	1.09191	0.47034	N	N	N	N	N	N	N	N	N	N
B3GALNT1	0.294864	4.35158	0.0349926	N	N	N	N	N	N	N	N	N	N
B3GALNT2	-0.285787	3.13277	0.122053	N	N	N	N	N	N	N	N	N	N
B3GALT4	0.00065296	4.06754	0.994364	N	N	N	N	N	N	N	N	N	N
B3GALT5	-0.606971	-2.16107	0.414576	N	N	N	N	N	N	N	N	N	N
B3GALT6	-0.207116	3.07428	0.318716	N	N	N	N	N	N	N	N	N	N
B3GAT2	0.541548	0.564339	0.0225975	N	N	N	N	N	N	N	N	N	N
B3GAT3	0.10236	6.35608	0.201982	N	N	N	N	N	N	N	N	N	N
B3GLCT	-0.208221	3.46324	0.236848	N	N	N	N	N	N	N	N	N	N
B3GNT3	0.390005	4.31029	0.0033332	N	N	N	N	N	N	N	N	N	N
B3GNT5	-0.946538	0.826334	0.003035	N	N	N	N	N	N	N	N	N	N
B3GNT7	-0.0561834	-0.439761	0.913248	N	N	N	N	N	N	N	N	N	N
B3GNT8	0.907601	4.80632	0.00251555	N	N	N	N	N	N	N	N	N	N
B3GNT9	-0.344351	0.712909	0.360645	N	N	N	N	N	N	N	N	N	N
B3GNTL1	0.296914	1.84292	0.174197	N	N	N	N	N	N	N	N	N	N
B430306N03RIK	0.762903	6.55557	4.12e-09	N	N	N	N	N	N	N	N	N	N
B4GALNT1	0.384634	5.80174	0.000148247	N	N	N	N	N	N	N	N	N	N
B4GALNT2	-0.521589	-0.386404	0.236867	N	N	N	N	N	N	N	N	N	N
B4GALT1	0.269094	6.56251	0.000248873	N	N	N	N	N	N	N	N	N	N
B4GALT2	-0.497329	0.433194	0.28913	N	N	N	N	N	N	N	N	N	N
B4GALT3	-0.150498	4.04105	0.170123	N	N	N	N	N	N	N	N	N	N
B4GALT4	0.29065	1.37291	0.477682	N	N	N	N	N	N	N	N	N	N
B4GALT5	0.72285	7.25211	1.23e-08	N	N	N	N	N	N	N	N	N	N
B4GALT6	0.596904	6.1693	3.57e-06	N	N	N	N	N	N	N	N	N	N
B4GALT7	0.247492	4.90603	0.020247	N	N	N	N	N	N	N	N	N	N
B4GAT1	0.269702	4.70731	0.0101745	N	N	N	N	N	N	N	N	N	N
B630005N14RIK	-0.00872735	5.30816	0.931001	N	N	N	N	N	N	N	N	N	N
B630019K06RIK	0.387892	1.47786	0.246648	N	N	N	N	N	N	N	N	N	N
B930041F14RIK	-0.340733	-0.271565	0.672997	N	N	N	N	N	N	N	N	N	N
B9D1	0.184673	0.304816	0.597436	N	N	N	N	N	N	N	N	N	N
B9D2	0.0184902	4.59173	0.806205	N	N	N	N	N	N	N	N	N	N
BABAM1	0.0958295	6.59327	0.284152	N	N	N	N	N	N	N	N	N	N
BACE1	0.198225	3.84373	0.137351	N	N	N	N	N	N	N	N	N	N
BACH1	0.341349	6.50337	0.000300193	N	N	N	N	N	N	N	N	N	N
BACH2	0.622005	0.319106	0.248756	N	N	N	N	N	N	N	N	N	N
BAD	0.20115	5.72912	0.0230791	N	N	N	N	N	N	N	N	N	N
BAG1	0.0943886	7.37115	0.215104	N	N	N	N	N	N	N	N	N	N
BAG2	-0.458	2.15965	0.0838696	N	N	N	N	N	N	N	N	N	N
BAG3	0.307168	6.45644	0.000962187	N	N	N	N	N	N	N	N	N	N
BAG4	0.262227	0.843645	0.473299	N	N	N	N	N	N	N	N	N	N
BAG5	-0.187897	4.86824	0.0725393	N	N	N	N	N	N	N	N	N	N
BAG6	0.0983797	7.78419	0.120395	N	N	N	N	N	N	N	N	N	N
BAHCC1	0.182017	3.57071	0.273375	N	N	N	N	N	N	N	N	N	N
BAHD1	0.282751	6.64072	0.00013232	N	N	N	N	N	N	N	N	N	N
BAIAP2	0.637289	4.90776	1.78e-06	N	N	N	N	N	N	N	N	N	N
BAMBI	0.618941	2.84795	0.00484592	N	N	N	N	N	N	N	N	N	N
BAMBI-PS1	0.748929	3.23644	9.18e-06	N	N	N	N	N	N	N	N	N	N
BANF1	-0.407399	5.69845	0.000470755	N	N	N	N	N	N	N	N	N	N
BAP1	0.0644963	6.30485	0.417785	N	N	N	N	N	N	N	N	N	N
BARD1	0.189809	0.554378	0.68487	N	N	N	N	N	N	N	N	N	N
BASP1	0.354401	9.64065	6.82e-07	N	N	N	N	N	N	N	N	N	N
BATF	-0.247021	4.04525	0.0129357	N	N	N	N	N	N	N	N	N	N
BATF2	0.270245	5.74827	0.000119869	N	N	N	N	N	N	N	N	N	N
BATF3	0.790198	2.31771	0.00108423	N	N	N	N	N	N	N	N	N	N
BAX	-0.15643	6.99884	0.0976345	N	N	N	N	N	N	N	N	N	N
BAZ1A	0.251158	5.67981	0.000796885	N	N	N	N	N	N	N	N	N	N
BAZ1B	-0.00337588	7.20685	0.946979	N	N	N	N	N	N	N	N	N	N
BAZ2A	0.0759585	6.81391	0.241825	N	N	N	N	N	N	N	N	N	N
BAZ2B	0.099576	5.36261	0.20933	N	N	N	N	N	N	N	N	N	N
BBC3	0.151363	5.04381	0.0769239	N	N	N	N	N	N	N	N	N	N
BBIP1	-0.0948705	4.15581	0.39771	N	N	N	N	N	N	N	N	N	N
BBS1	0.270797	1.26298	0.287793	N	N	N	N	N	N	N	N	N	N
BBS10	0.269256	0.409273	0.506066	N	N	N	N	N	N	N	N	N	N
BBS2	-0.174432	2.57166	0.314875	N	N	N	N	N	N	N	N	N	N
BBS4	0.151096	3.13667	0.177166	N	N	N	N	N	N	N	N	N	N
BBS5	-0.707131	2.24419	0.00173945	N	N	N	N	N	N	N	N	N	N
BBS7	0.0376629	2.00636	0.868564	N	N	N	N	N	N	N	N	N	N
BBS9	0.20376	2.27997	0.441841	N	N	N	N	N	N	N	N	N	N
BBX	-0.0557467	5.25801	0.57477	N	N	N	N	N	N	N	N	N	N
BC003331	-0.0715576	5.03073	0.517512	N	N	N	N	N	N	N	N	N	N
BC003965	-0.125656	4.29779	0.303701	N	N	N	N	N	N	N	N	N	N
BC004004	0.022612	6.08233	0.749602	N	N	N	N	N	N	N	N	N	N
BC005537	0.178479	8.99251	0.00286107	N	N	N	N	N	N	N	N	N	N
BC005561	-0.137268	1.5769	0.581201	N	N	N	N	N	N	N	N	N	N
BC005624	0.0753221	6.49661	0.319689	N	N	N	N	N	N	N	N	N	N
BC017158	0.164454	3.18894	0.378996	N	N	N	N	N	N	N	N	N	N
BC017643	0.180478	7.41141	0.0178401	N	N	N	N	N	N	N	N	N	N
BC022687	0.36236	2.31964	0.0301184	N	N	N	N	N	N	N	N	N	N
BC023105	-0.0453403	2.85023	0.519524	N	N	N	N	N	N	N	N	N	N
BC023829	-0.00127016	4.14853	0.990539	N	N	N	N	N	N	N	N	N	N
BC024978	-0.417319	2.4591	0.026385	N	N	N	N	N	N	N	N	N	N
BC026585	0.140924	2.87441	0.589152	N	N	N	N	N	N	N	N	N	N
BC028528	0.295132	2.51393	0.077836	N	N	N	N	N	N	N	N	N	N
BC029214	0.227129	2.89668	0.233295	N	N	N	N	N	N	N	N	N	N
BC029722	-0.0319738	4.39659	0.720401	N	N	N	N	N	N	N	N	N	N
BC030336	-0.139197	3.76677	0.194546	N	N	N	N	N	N	N	N	N	N
BC030867	-0.186604	0.592942	0.698765	N	N	N	N	N	N	N	N	N	N
BC031181	-0.089779	6.56544	0.348507	N	N	N	N	N	N	N	N	N	N
BC034090	0.109084	-0.0804472	0.824671	N	N	N	N	N	N	N	N	N	N
BC037034	0.482876	6.84996	1.93e-05	N	N	N	N	N	N	N	N	N	N
BC043934	-0.312217	0.767792	0.13533	N	N	N	N	N	N	N	N	N	N
BC048403	0.180563	3.01356	0.207594	N	N	N	N	N	N	N	N	N	N
BC048502	-0.267051	2.21544	0.151359	N	N	N	N	N	N	N	N	N	N
BC049352	-0.235351	0.750324	0.433838	N	N	N	N	N	N	N	N	N	N
BC049715	0.858432	0.0332252	0.0151188	N	N	N	N	N	N	N	N	N	N
BC051226	-0.134102	3.55351	0.214788	N	N	N	N	N	N	N	N	N	N
BC052040	0.0397004	1.92637	0.879039	N	N	N	N	N	N	N	N	N	N
BC055324	-0.428511	1.52693	0.165445	N	N	N	N	N	N	N	N	N	N
BC064078	-0.886222	3.66258	4.16e-06	N	N	N	N	N	N	N	N	N	N
BC068281	-0.299257	2.27205	0.205633	N	N	N	N	N	N	N	N	N	N
BC094916	0.0776925	2.41382	0.51822	N	N	N	N	N	N	N	N	N	N
BC147527	1.07786	0.700452	5.4e-06	N	N	N	N	N	N	N	N	N	N
BCAM	0.0151191	1.02004	0.95399	N	N	N	N	N	N	N	N	N	N
BCAP29	-0.419093	4.24217	0.0107519	N	N	N	N	N	N	N	N	N	N
BCAP31	-0.0726536	7.79715	0.369545	N	N	N	N	N	N	N	N	N	N
BCAR1	-0.722143	4.55072	0.000304446	N	N	N	N	N	N	N	N	N	N
BCAR3	0.731951	3.55219	0.00220344	N	N	N	N	N	N	N	N	N	N
BCAS2	-0.103566	5.14477	0.424398	N	N	N	N	N	N	N	N	N	N
BCAS3	-0.158407	3.75103	0.267537	N	N	N	N	N	N	N	N	N	N
BCAT1	-0.77195	2.64918	0.000872822	N	N	N	N	N	N	N	N	N	N
BCAT2	-0.22558	6.10011	0.0452223	N	N	N	N	N	N	N	N	N	N
BCCIP	0.00152653	4.82767	0.98977	N	N	N	N	N	N	N	N	N	N
BCDIN3D	0.167889	2.93857	0.223388	N	N	N	N	N	N	N	N	N	N
BCKDHA	0.0595119	3.72277	0.700317	N	N	N	N	N	N	N	N	N	N
BCKDHB	-0.102099	2.53965	0.564391	N	N	N	N	N	N	N	N	N	N
BCKDK	-0.0403989	5.69048	0.58215	N	N	N	N	N	N	N	N	N	N
BCL10	0.0479241	6.41922	0.494368	N	N	N	N	N	N	N	N	N	N
BCL2	0.0588818	2.10931	0.80662	N	N	N	N	N	N	N	N	N	N
BCL2A1A	-0.548641	2.93132	0.000453832	N	N	N	N	N	N	N	N	N	N
BCL2A1C	-1.04818	-1.6613	0.0242922	N	N	N	N	N	N	N	N	N	N
BCL2L1	0.335742	6.85517	0.000206248	N	N	N	N	N	N	N	N	N	N
BCL2L11	-0.265368	5.87829	0.00325798	N	N	N	N	N	N	N	N	N	N
BCL2L12	0.282548	1.64023	0.121895	N	N	N	N	N	N	N	N	N	N
BCL2L13	0.187204	4.89947	0.050873	N	N	N	N	N	N	N	N	N	N
BCL2L14	-1.65031	0.381004	3.05e-08	N	N	N	N	N	N	N	N	N	N
BCL3	0.471098	6.00324	1.43e-07	N	N	N	N	N	N	N	N	N	N
BCL6	0.0949417	6.67464	0.125975	N	N	N	N	N	N	N	N	N	N
BCL7A	-0.0678331	1.10321	0.878774	N	N	N	N	N	N	N	N	N	N
BCL7B	0.175785	5.70183	0.0149402	N	N	N	N	N	N	N	N	N	N
BCL7C	0.0150557	3.71517	0.925824	N	N	N	N	N	N	N	N	N	N
BCL9	-0.0881794	4.94587	0.345879	N	N	N	N	N	N	N	N	N	N
BCL9L	0.128836	3.88424	0.535695	N	N	N	N	N	N	N	N	N	N
BCLAF1	-0.217195	6.40046	0.00859878	N	N	N	N	N	N	N	N	N	N
BCO2	0.174278	2.71612	0.210887	N	N	N	N	N	N	N	N	N	N
BCOR	-0.149106	5.24082	0.203728	N	N	N	N	N	N	N	N	N	N
BCORL1	0.0549797	3.66654	0.702591	N	N	N	N	N	N	N	N	N	N
BCR	0.379532	2.55737	0.093634	N	N	N	N	N	N	N	N	N	N
BCS1L	-0.0550195	2.68597	0.826259	N	N	N	N	N	N	N	N	N	N
BDH1	-0.0694369	0.257761	0.832076	N	N	N	N	N	N	N	N	N	N
BDH2	0.0875787	2.07369	0.797469	N	N	N	N	N	N	N	N	N	N
BDP1	-0.201928	4.64826	0.0519275	N	N	N	N	N	N	N	N	N	N
BE692007	-0.135569	3.40453	0.334377	N	N	N	N	N	N	N	N	N	N
BECN1	0.205502	4.13102	0.207149	N	N	N	N	N	N	N	N	N	N
BEND3	-0.0551008	1.76862	0.82507	N	N	N	N	N	N	N	N	N	N
BEND4	-0.619801	3.77808	6.01e-05	N	N	N	N	N	N	N	N	N	N
BEND6	0.495113	1.63203	0.00648385	N	N	N	N	N	N	N	N	N	N
BEST1	-0.081385	1.85313	0.584232	N	N	N	N	N	N	N	N	N	N
BET1	-0.539639	4.2729	4.59e-05	N	N	N	N	N	N	N	N	N	N
BET1L	-0.0613559	0.580564	0.840357	N	N	N	N	N	N	N	N	N	N
BEX1	-0.320364	-1.22987	0.758266	N	N	N	N	N	N	N	N	N	N
BFAR	-0.0135587	6.25009	0.863189	N	N	N	N	N	N	N	N	N	N
BGN	-0.733806	7.81658	0.004725	N	Y	Y	N	N	N	N	N	N	N
BHLHB9	0.575741	-0.551655	0.23613	N	N	N	N	N	N	N	N	N	N
BHLHE40	-1.13145	5.63631	4.86e-10	N	N	N	N	N	N	N	N	N	N
BHLHE41	-0.0880673	5.11256	0.404781	N	N	N	N	N	N	N	N	N	N
BICC1	-1.02947	1.07529	0.0351724	N	N	N	N	N	N	N	N	N	N
BICD2	0.12041	6.18156	0.196276	N	N	N	N	N	N	N	N	N	N
BID	0.675471	5.34646	5.1e-07	N	N	N	N	N	N	N	N	N	N
BIN1	0.0962021	7.32491	0.125396	N	N	N	N	N	N	N	N	N	N
BIN2	0.314716	6.41794	0.0114744	N	N	N	N	N	N	N	N	N	N
BIN3	0.191879	6.42906	0.0219805	N	N	N	N	N	N	N	N	N	N
BIRC2	-0.137531	4.78591	0.0953474	N	N	N	N	N	N	N	N	N	N
BIRC3	-0.17748	6.83887	0.0106094	N	N	N	N	N	N	N	N	N	N
BIRC5	-0.882087	1.80404	0.423495	N	N	N	N	N	N	N	N	N	N
BIRC6	-0.0315548	6.50734	0.686301	N	N	N	N	N	N	N	N	N	N
BIVM	-0.354798	2.98639	0.0436739	N	N	N	N	N	N	N	N	N	N
BLCAP	-0.215365	6.3993	0.000411729	N	N	N	N	N	N	N	N	N	N
BLM	-0.708043	1.92592	0.0145806	N	N	N	N	N	N	N	N	N	N
BLMH	-0.0650907	6.18327	0.529046	N	N	N	N	N	N	N	N	N	N
BLNK	0.00184871	6.9522	0.98056	N	N	N	N	N	N	N	N	N	N
BLOC1S1	0.10384	1.96152	0.634675	N	N	N	N	N	N	N	N	N	N
BLOC1S2	-0.0233211	4.35068	0.829857	N	N	N	N	N	N	N	N	N	N
BLOC1S3	-0.00789157	5.0969	0.91865	N	N	N	N	N	N	N	N	N	N
BLOC1S4	0.0871553	5.2771	0.362089	N	N	N	N	N	N	N	N	N	N
BLOC1S5	-0.0634652	4.05669	0.648357	N	N	N	N	N	N	N	N	N	N
BLOC1S6	0.313063	5.56217	0.00117835	N	N	N	N	N	N	N	N	N	N
BLVRA	-0.0422495	5.93318	0.75644	N	N	N	N	N	N	N	N	N	N
BLVRB	0.138508	8.89158	0.0238712	N	N	N	N	N	N	N	N	N	N
BLZF1	-0.25784	3.55855	0.0248161	N	N	N	N	N	N	N	N	N	N
BMF	-0.15495	3.26012	0.493299	N	N	N	N	N	N	N	N	N	N
BMI1	-0.0243906	5.09176	0.766222	N	N	N	N	N	N	N	N	N	N
BMP1	-0.536614	5.30808	0.0218109	N	N	N	N	N	N	N	N	N	N
BMP2	-0.306017	0.669015	0.477871	N	N	N	N	N	N	N	N	N	N
BMP2K	0.150686	4.02357	0.14793	N	N	N	N	N	N	N	N	N	N
BMP6	-1.30336	-0.883381	0.00092024	N	N	N	N	N	N	N	N	N	N
BMPER	-0.425201	-0.164492	0.199495	N	N	N	N	N	N	N	N	N	N
BMPR1A	-0.839338	2.04767	0.00143699	N	N	N	N	N	N	N	N	N	N
BMPR2	-0.00961677	5.40652	0.877865	N	N	N	N	N	N	N	N	N	N
BMS1	0.12176	5.66004	0.113896	N	N	N	N	N	N	N	N	N	N
BNIP1	-0.222018	3.93384	0.0541131	N	N	N	N	N	N	N	N	N	N
BNIP2	0.11763	7.31957	0.0982793	N	N	N	N	N	N	N	N	N	N
BNIP3	-0.357289	4.46586	2.98e-05	N	N	N	N	N	N	N	N	N	N
BNIP3L	-0.433116	6.87693	5.29e-06	N	N	N	N	N	N	N	N	N	N
BNIP3L-PS	-0.441712	4.60761	0.000639985	N	N	N	N	N	N	N	N	N	N
BOC	-0.0272011	1.30612	0.901624	N	N	N	N	N	N	N	N	N	N
BOD1	0.00836277	4.55513	0.921932	N	N	N	N	N	N	N	N	N	N
BOD1L	0.0656861	5.32697	0.452348	N	N	N	N	N	N	N	N	N	N
BOK	0.0588048	1.42011	0.856377	N	N	N	N	N	N	N	N	N	N
BOLA1	-0.497718	3.79158	0.00586834	N	N	N	N	N	N	N	N	N	N
BOLA2	-0.132213	5.57631	0.3121	N	N	N	N	N	N	N	N	N	N
BOLA3	-0.226843	3.63044	0.107365	N	N	N	N	N	N	N	N	N	N
BOP1	0.238086	5.88065	0.0111779	N	N	N	N	N	N	N	N	N	N
BORA	-0.185164	1.95459	0.617533	N	N	N	N	N	N	N	N	N	N
BORCS5	0.0981599	2.7038	0.572078	N	N	N	N	N	N	N	N	N	N
BORCS6	0.00976455	4.7837	0.952152	N	N	N	N	N	N	N	N	N	N
BORCS7	-0.274696	3.86269	0.00694944	N	N	N	N	N	N	N	N	N	N
BORCS8	-0.123797	5.69613	0.127211	N	N	N	N	N	N	N	N	N	N
BPGM	-0.0615143	2.94072	0.750965	N	N	N	N	N	N	N	N	N	N
BPHL	0.0104841	3.58056	0.941158	N	N	N	N	N	N	N	N	N	N
BPNT1	0.0261587	4.06604	0.856704	N	N	N	N	N	N	N	N	N	N
BPTF	0.241402	5.99268	0.0469538	N	N	N	N	N	N	N	N	N	N
BRAF	-0.218607	4.72086	0.0236816	N	N	N	N	N	N	N	N	N	N
BRAP	0.168508	5.99928	0.0285197	N	N	N	N	N	N	N	N	N	N
BRAT1	0.165387	4.74526	0.108277	N	N	N	N	N	N	N	N	N	N
BRCA1	-0.221725	2.52328	0.45269	N	N	N	N	N	N	N	N	N	N
BRCA2	0.0536229	1.24561	0.883516	N	N	N	N	N	N	N	N	N	N
BRCC3	-0.347129	3.94606	0.00145301	N	N	N	N	N	N	N	N	N	N
BRD1	0.0193867	6.1537	0.755917	N	N	N	N	N	N	N	N	N	N
BRD2	0.378803	9.13431	1.43e-07	N	N	N	N	N	N	N	N	N	N
BRD3	0.0662633	5.24598	0.384037	N	N	N	N	N	N	N	N	N	N
BRD4	0.158765	6.66484	0.057989	N	N	N	N	N	N	N	N	N	N
BRD7	0.0628669	6.03904	0.31649	N	N	N	N	N	N	N	N	N	N
BRD8	-0.0994282	5.56578	0.204982	N	N	N	N	N	N	N	N	N	N
BRD9	-0.0330879	4.95316	0.736679	N	N	N	N	N	N	N	N	N	N
BRDT	-0.211208	0.789586	0.432051	N	N	N	N	N	N	N	N	N	N
BRE	-0.276256	5.49722	0.00118502	N	N	N	N	N	N	N	N	N	N
BRF1	0.0029979	5.2333	0.977384	N	N	N	N	N	N	N	N	N	N
BRF2	0.279918	3.51984	0.0158064	N	N	N	N	N	N	N	N	N	N
BRI3	0.344007	5.91814	0.00224627	N	N	N	N	N	N	N	N	N	N
BRI3BP	-0.221776	4.57975	0.045129	N	N	N	N	N	N	N	N	N	N
BRIP1	-0.287401	2.33377	0.199392	N	N	N	N	N	N	N	N	N	N
BRIP1OS	0.117841	5.57223	0.10022	N	N	N	N	N	N	N	N	N	N
BRIX1	-0.094579	4.31783	0.345328	N	N	N	N	N	N	N	N	N	N
BRK1	0.00948757	7.6676	0.902892	N	N	N	N	N	N	N	N	N	N
BRMS1	0.18787	6.36622	0.00792127	N	N	N	N	N	N	N	N	N	N
BRMS1L	-0.188702	3.75443	0.0835598	N	N	N	N	N	N	N	N	N	N
BROX	0.0696944	6.48042	0.369713	N	N	N	N	N	N	N	N	N	N
BRPF1	0.644413	2.01171	0.0428614	N	N	N	N	N	N	N	N	N	N
BRPF3	0.175455	4.72252	0.185099	N	N	N	N	N	N	N	N	N	N
BRSK1	0.0482724	0.172841	0.930996	N	N	N	N	N	N	N	N	N	N
BRWD1	0.0231788	4.86516	0.783841	N	N	N	N	N	N	N	N	N	N
BRWD3	-0.148931	3.10862	0.20517	N	N	N	N	N	N	N	N	N	N
BSCL2	-0.0807882	6.2493	0.435826	N	N	N	N	N	N	N	N	N	N
BSDC1	0.049751	5.79428	0.40783	N	N	N	N	N	N	N	N	N	N
BSG	-0.246417	9.14893	0.000505923	N	N	N	N	N	N	N	N	N	N
BSN	0.333018	2.45325	0.340112	N	N	N	N	N	N	N	N	N	N
BST1	1.03061	4.75584	1.31e-08	N	N	N	N	N	N	N	N	N	N
BST2	0.238128	8.76322	0.00243005	N	N	N	N	N	N	N	N	N	N
BTAF1	-0.002356	5.55495	0.978603	N	N	N	N	N	N	N	N	N	N
BTBD1	-0.0345693	4.57987	0.798327	N	N	N	N	N	N	N	N	N	N
BTBD10	0.136203	4.08962	0.200545	N	N	N	N	N	N	N	N	N	N
BTBD11	0.422397	1.19402	0.317571	N	N	N	N	N	N	N	N	N	N
BTBD19	0.0619768	3.26271	0.624528	N	N	N	N	N	N	N	N	N	N
BTBD2	0.0861871	5.12526	0.397319	N	N	N	N	N	N	N	N	N	N
BTBD3	-0.0355874	3.15538	0.808028	N	N	N	N	N	N	N	N	N	N
BTBD7	-0.0124727	3.77454	0.939841	N	N	N	N	N	N	N	N	N	N
BTBD9	-0.239836	6.15689	0.000480803	N	N	N	N	N	N	N	N	N	N
BTD	-0.0355753	4.40716	0.786732	N	N	N	N	N	N	N	N	N	N
BTF3	-0.367251	5.96057	0.00608005	N	N	N	N	N	N	N	N	N	N
BTF3L4	-0.295857	2.97441	0.170094	N	N	N	N	N	N	N	N	N	N
BTG1	-0.0535216	7.87661	0.342968	N	N	N	N	N	N	N	N	N	N
BTG2	-0.384439	5.95476	2.83e-05	N	N	N	N	N	N	N	N	N	N
BTG3	-0.47172	1.49063	0.0111774	N	N	N	N	N	N	N	N	N	N
BTK	0.0657197	6.3627	0.410597	N	N	N	N	N	N	N	N	N	N
BTLA	-1.56301	-0.729621	8.3e-07	N	N	N	N	N	N	N	N	N	N
BTNL7-PS	-0.0930221	0.0108762	0.785555	N	N	N	N	N	N	N	N	N	N
BTRC	0.221372	4.35406	0.0266547	N	N	N	N	N	N	N	N	N	N
BUB1	-0.635658	1.78492	0.248951	N	N	N	N	N	N	N	N	N	N
BUB1B	0.315894	2.62188	0.511401	N	N	N	N	N	N	N	N	N	N
BUD13	0.0500183	4.15431	0.625149	N	N	N	N	N	N	N	N	N	N
BUD31	-0.27189	5.57508	0.0183499	N	N	N	N	N	N	N	N	N	N
BVHT	0.471052	2.00483	0.0937098	N	N	N	N	N	N	N	N	N	N
BYSL	0.144255	4.16609	0.229084	N	N	N	N	N	N	N	N	N	N
BZRAP1	0.314032	1.67655	0.0446456	N	N	N	N	N	N	N	N	N	N
BZW1	-0.208463	7.22491	0.0050488	N	N	N	N	N	N	N	N	N	N
BZW2	-0.124634	3.01253	0.571102	N	N	N	N	N	N	N	N	N	N
C030014I23RIK	0.132321	0.936413	0.690216	N	N	N	N	N	N	N	N	N	N
C030037D09RIK	-0.413472	0.621881	0.0425689	N	N	N	N	N	N	N	N	N	N
C030039L03RIK	-0.210258	0.764715	0.38097	N	N	N	N	N	N	N	N	N	N
C130026I21RIK	0.291498	1.89581	0.0225189	N	N	N	N	N	N	N	N	N	N
C130036L24RIK	-0.721072	-0.494389	0.0967652	N	N	N	N	N	N	N	N	N	N
C130046K22RIK	0.041784	0.917462	0.868567	N	N	N	N	N	N	N	N	N	N
C130071C03RIK	-0.11503	5.19516	0.327969	N	N	N	N	N	N	N	N	N	N
C1D	-0.251673	4.78303	0.0519641	N	N	N	N	N	N	N	N	N	N
C1GALT1	0.0851011	4.01786	0.517962	N	N	N	N	N	N	N	N	N	N
C1GALT1C1	-0.381621	4.3355	0.00842914	N	N	N	N	N	N	N	N	N	N
C1QA	0.215762	8.05868	0.0192117	N	N	N	N	N	N	N	N	N	N
C1QB	-0.681266	9.39602	4.34e-08	N	N	N	N	N	N	N	N	N	N
C1QBP	-0.345047	5.08647	0.00528648	N	N	N	N	N	N	N	N	N	N
C1QC	-0.0746608	9.2814	0.293429	N	N	N	N	N	N	N	N	N	N
C1QTNF6	-0.591381	3.13193	0.0170975	N	N	N	N	N	N	N	N	N	N
C1RA	0.210078	3.64522	0.0197704	N	N	N	N	N	N	N	N	N	N
C1RL	-0.283026	2.58181	0.0197475	N	N	N	N	N	N	N	N	N	N
C1S1	-0.625546	0.0765382	0.00253106	N	N	N	N	N	N	N	N	N	N
C2	0.320896	-0.307549	0.593657	N	N	N	N	N	N	N	N	N	N
C230037L18RIK	0.0453964	-0.350997	0.916517	N	N	N	N	N	N	N	N	N	N
C230088H06RIK	0.510426	-0.331067	0.30648	N	N	N	N	N	N	N	N	N	N
C2CD2	0.441468	3.00663	0.0290064	N	N	N	N	N	N	N	N	N	N
C2CD2L	0.19483	4.95855	0.0271589	N	N	N	N	N	N	N	N	N	N
C2CD3	0.0672934	3.25964	0.714063	N	N	N	N	N	N	N	N	N	N
C2CD5	0.323241	3.81279	0.0378839	N	N	N	N	N	N	N	N	N	N
C3	-0.189366	9.00923	0.0709777	N	N	N	N	N	N	N	N	N	N
C330006A16RIK	-0.0771497	5.24019	0.420283	N	N	N	N	N	N	N	N	N	N
C330007P06RIK	-0.100521	4.77991	0.186216	N	N	N	N	N	N	N	N	N	N
C330013E15RIK	0.0189733	0.24683	0.954486	N	N	N	N	N	N	N	N	N	N
C330013J21RIK	-0.591448	-0.252576	0.140339	N	N	N	N	N	N	N	N	N	N
C330018D20RIK	-0.155155	2.60067	0.459234	N	N	N	N	N	N	N	N	N	N
C330027C09RIK	-0.176585	1.99113	0.66675	N	N	N	N	N	N	N	N	N	N
C3AR1	0.563271	9.55596	5.03e-07	N	N	N	N	N	N	N	N	N	N
C430002N11RIK	-1.45861	-0.116238	0.000330732	N	N	N	N	N	N	N	N	N	N
C4A	0.20842	0.376148	0.464815	N	N	N	N	N	N	N	N	N	N
C4B	-0.65189	0.594648	0.00103782	N	N	N	N	N	N	N	N	N	N
C5AR1	0.298013	6.87177	0.00091847	N	N	N	N	N	N	N	N	N	N
C630043F03RIK	0.328814	-1.38938	0.703951	N	N	N	N	N	N	N	N	N	N
C77080	-0.109225	2.06762	0.802841	N	N	N	N	N	N	N	N	N	N
C87436	0.232522	3.10475	0.110086	N	N	N	N	N	N	N	N	N	N
C920025E04RIK	-0.698126	1.6867	2.51e-05	N	N	N	N	N	N	N	N	N	N
CAAP1	-0.0265474	2.87741	0.85192	N	N	N	N	N	N	N	N	N	N
CAB39	0.166762	7.45178	0.00393219	N	N	N	N	N	N	N	N	N	N
CAB39L	0.128983	4.76418	0.195806	N	N	N	N	N	N	N	N	N	N
CABIN1	0.197418	6.07055	0.051465	N	N	N	N	N	N	N	N	N	N
CABLES1	-0.442377	1.32959	0.375175	N	N	N	N	N	N	N	N	N	N
CABLES2	-0.219697	4.46229	0.0164776	N	N	N	N	N	N	N	N	N	N
CABP4	-0.999598	-0.39484	0.000341915	N	N	N	N	N	N	N	N	N	N
CACFD1	-0.269746	5.52565	0.00791354	N	N	N	N	N	N	N	N	N	N
CACHD1	-0.141471	-0.254077	0.704449	N	N	N	N	N	N	N	N	N	N
CACNA1A	0.39288	5.30365	0.0311901	N	N	N	N	N	N	N	N	N	N
CACNA1B	0.804491	0.35692	0.00354437	N	N	N	N	N	N	N	N	N	N
CACNA1C	-0.734117	-0.797578	0.262196	N	N	N	N	N	N	N	N	N	N
CACNA1D	-0.13375	4.08553	0.333282	N	N	N	N	N	N	N	N	N	N
CACNA1F	-0.181445	1.32657	0.550368	N	N	N	N	N	N	N	N	N	N
CACNA1H	-1.33776	-0.267712	0.0022028	N	N	N	N	N	N	N	N	N	N
CACNA2D1	0.0420763	1.77417	0.87617	N	N	N	N	N	N	N	N	N	N
CACNB1	0.0454931	2.83435	0.718577	N	N	N	N	N	N	N	N	N	N
CACNB3	-0.502699	2.99723	0.0149819	N	N	N	N	N	N	N	N	N	N
CACNB4	0.27397	-0.221183	0.352383	N	N	N	N	N	N	N	N	N	N
CACNG8	-0.00791381	0.523913	0.971481	N	N	N	N	N	N	N	N	N	N
CACTIN	0.199064	5.74929	0.021206	N	N	N	N	N	N	N	N	N	N
CACUL1	0.238266	5.98931	0.00683309	N	N	N	N	N	N	N	N	N	N
CACYBP	-0.0201073	6.07036	0.812935	N	N	N	N	N	N	N	N	N	N
CAD	-0.127412	4.14364	0.438399	N	N	N	N	N	N	N	N	N	N
CADM1	-0.0132279	6.86129	0.855567	N	N	N	N	N	N	N	N	N	N
CADM4	0.117645	-0.130815	0.750923	N	N	N	N	N	N	N	N	N	N
CAGE1	-0.28086	-0.262167	0.49864	N	N	N	N	N	N	N	N	N	N
CALCOCO1	0.0626303	5.38358	0.501708	N	N	N	N	N	N	N	N	N	N
CALCRL	-0.229885	3.38429	0.204611	N	N	N	N	N	N	N	N	N	N
CALD1	-0.40252	5.63153	0.0307828	N	N	N	N	N	N	N	N	N	N
CALHM2	0.585592	4.2358	0.00218355	N	N	N	N	N	N	N	N	N	N
CALM1	0.04219	9.82133	0.489079	N	N	N	N	N	N	N	N	N	N
CALM2	0.32498	8.49453	0.00145648	N	N	N	N	N	N	N	N	N	N
CALM3	0.59275	8.70275	9.54e-09	N	N	N	N	N	N	N	N	N	N
CALR	-0.317354	10.5859	1.9e-06	N	N	N	N	N	N	N	N	N	N
CALU	-0.303062	7.37766	1.97e-05	N	N	N	N	N	N	N	N	N	N
CAMK1	0.446934	5.61654	0.000295437	N	N	N	N	N	N	N	N	N	N
CAMK1D	0.057953	5.94314	0.463334	N	N	N	N	N	N	N	N	N	N
CAMK2B	-1.09893	4.75809	4.84e-08	N	N	Y	N	N	N	N	N	N	N
CAMK2D	0.351437	5.34819	0.000214301	N	N	N	N	N	N	N	N	N	N
CAMK2G	0.167658	4.77637	0.0633568	N	N	N	N	N	N	N	N	N	N
CAMK2N1	-0.20426	-0.527105	0.607981	N	N	N	N	N	N	N	N	N	N
CAMKK1	0.738889	-0.0871295	0.0475255	N	N	N	N	N	N	N	N	N	N
CAMKK2	0.344884	5.35285	0.00117505	N	N	N	N	N	N	N	N	N	N
CAMKMT	0.0249101	2.48209	0.882682	N	N	N	N	N	N	N	N	N	N
CAML	0.0745484	4.96118	0.488947	N	N	N	N	N	N	N	N	N	N
CAMSAP1	0.276864	4.9328	0.00099119	N	N	N	N	N	N	N	N	N	N
CAMSAP2	0.212292	3.80522	0.438225	N	N	N	N	N	N	N	N	N	N
CAMSAP3	0.0831585	-1.94614	0.919525	N	N	N	N	N	N	N	N	N	N
CAMTA1	0.0686339	2.84123	0.66257	N	N	N	N	N	N	N	N	N	N
CAMTA2	0.224856	7.30926	0.00817503	N	N	N	N	N	N	N	N	N	N
CAND1	-0.0614426	6.0682	0.336388	N	N	N	N	N	N	N	N	N	N
CANT1	0.113126	6.5717	0.0641136	N	N	N	N	N	N	N	N	N	N
CANX	-0.292462	8.80257	1.97e-05	N	N	N	N	N	N	N	N	N	N
CAP1	0.0868427	9.68477	0.270825	N	N	N	N	N	N	N	N	N	N
CAPG	0.282634	10.3634	0.00132551	N	N	N	N	N	N	N	N	N	N
CAPN1	0.315224	6.64317	4.64e-05	N	N	N	N	N	N	N	N	N	N
CAPN15	0.19898	1.98324	0.473348	N	N	N	N	N	N	N	N	N	N
CAPN2	0.289169	7.02336	9.5e-05	N	N	N	N	N	N	N	N	N	N
CAPN5	0.289176	5.12194	0.00630383	N	N	N	N	N	N	N	N	N	N
CAPN7	-0.0623507	3.37917	0.71309	N	N	N	N	N	N	N	N	N	N
CAPNS1	0.11469	8.57792	0.0567267	N	N	N	N	N	N	N	N	N	N
CAPRIN1	-0.0811437	7.82918	0.29074	N	N	N	N	N	N	N	N	N	N
CAPRIN2	0.128978	0.757396	0.722551	N	N	N	N	N	N	N	N	N	N
CAPZA1	-0.318644	6.17084	0.0120068	N	N	N	N	N	N	N	N	N	N
CAPZA2	0.0323847	8.68964	0.691118	N	N	N	N	N	N	N	N	N	N
CAPZB	0.181909	8.9737	0.00313426	N	N	N	N	N	N	N	N	N	N
CAR13	-0.0905079	5.48909	0.285772	N	N	N	N	N	N	N	N	N	N
CAR14	0.213257	0.953984	0.529122	N	N	N	N	N	N	N	N	N	N
CAR2	0.346988	2.26686	0.0071279	N	N	N	N	N	N	N	N	N	N
CAR5B	0.683858	1.47019	0.0190838	N	N	N	N	N	N	N	N	N	N
CAR7	-0.26377	-1.02247	0.699851	N	N	N	N	N	N	N	N	N	N
CAR9	-0.294025	2.78428	0.138471	N	N	N	N	N	N	N	N	N	N
CARD11	0.773076	1.56714	0.12829	N	N	N	N	N	N	N	N	N	N
CARD14	0.589187	-0.860244	0.385708	N	N	N	N	N	N	N	N	N	N
CARD19	0.097109	7.91496	0.0411529	N	N	N	N	N	N	N	N	N	N
CARD6	0.149663	2.48516	0.553757	N	N	N	N	N	N	N	N	N	N
CARD9	0.618869	3.14796	0.00551054	N	N	N	N	N	N	N	N	N	N
CARF	-0.156687	0.928478	0.645394	N	N	N	N	N	N	N	N	N	N
CARHSP1	0.436826	6.27942	3.27e-06	N	N	N	N	N	N	N	N	N	N
CARKD	0.00623934	5.63292	0.931903	N	N	N	N	N	N	N	N	N	N
CARM1	0.104357	4.30823	0.596513	N	N	N	N	N	N	N	N	N	N
CARNMT1	-0.119563	2.04279	0.562891	N	N	N	N	N	N	N	N	N	N
CARNS1	0.177038	0.692539	0.515461	N	N	N	N	N	N	N	N	N	N
CARS	0.387373	5.72758	2.25e-05	N	N	N	N	N	N	N	N	N	N
CARS2	0.0675858	3.94293	0.601855	N	N	N	N	N	N	N	N	N	N
CASC3	-0.0378361	5.86135	0.565739	N	N	N	N	N	N	N	N	N	N
CASC4	-0.538094	-0.672797	0.395708	N	N	N	N	N	N	N	N	N	N
CASC5	-1.41648	0.0536398	0.0394802	N	N	N	N	N	N	N	N	N	N
CASD1	-0.235999	4.52498	0.0305334	N	N	N	N	N	N	N	N	N	N
CASK	0.109858	4.61648	0.233056	N	N	N	N	N	N	N	N	N	N
CASKIN2	0.349579	3.62238	0.00761744	N	N	N	N	N	N	N	N	N	N
CASP1	0.247234	7.08702	0.0263125	N	N	N	N	N	N	N	N	N	N
CASP12	-0.561024	0.40327	0.035219	N	N	N	N	N	N	N	N	N	N
CASP2	-0.188666	4.65536	0.0584287	N	N	N	N	N	N	N	N	N	N
CASP3	0.19703	5.68258	0.0222368	N	N	N	N	N	N	N	N	N	N
CASP4	0.266088	4.75465	0.00621278	N	N	N	N	N	N	N	N	N	N
CASP6	-0.169329	4.87057	0.155869	N	N	N	N	N	N	N	N	N	N
CASP7	0.282153	5.11464	0.00135779	N	N	N	N	N	N	N	N	N	N
CASP8	0.0690774	7.08321	0.225688	N	N	N	N	N	N	N	N	N	N
CASP8AP2	-0.0658315	3.42078	0.592521	N	N	N	N	N	N	N	N	N	N
CASP9	0.0125344	4.7168	0.905267	N	N	N	N	N	N	N	N	N	N
CAST	0.0856576	6.36745	0.266733	N	N	N	N	N	N	N	N	N	N
CASZ1	0.207677	2.58387	0.127183	N	N	N	N	N	N	N	N	N	N
CAT	-0.0818523	8.56071	0.19057	N	N	N	N	N	N	N	N	N	N
CATSPER2	0.0562775	0.221243	0.829528	N	N	N	N	N	N	N	N	N	N
CATSPERG1	0.232267	1.6799	0.271507	N	N	N	N	N	N	N	N	N	N
CBARP	0.0315018	1.84438	0.883192	N	N	N	N	N	N	N	N	N	N
CBFA2T2	-0.00961146	4.05349	0.927523	N	N	N	N	N	N	N	N	N	N
CBFB	0.0587568	6.30812	0.373133	N	N	N	N	N	N	N	N	N	N
CBL	0.104123	7.19738	0.116863	N	N	N	N	N	N	N	N	N	N
CBLB	-0.472093	5.31048	0.000188898	N	N	N	N	N	N	N	N	N	N
CBLL1	0.0292154	3.14074	0.817289	N	N	N	N	N	N	N	N	N	N
CBLN3	-1.35468	-2.85244	0.00297887	N	N	N	N	N	N	N	N	N	N
CBR1	-0.00748862	4.05996	0.956174	N	N	N	N	N	N	N	N	N	N
CBR2	1.53647	1.82607	0.000364548	N	N	N	N	N	N	N	N	N	N
CBR3	0.367987	4.43307	0.0513297	N	N	N	N	N	N	N	N	N	N
CBR4	-0.238256	3.15527	0.101082	N	N	N	N	N	N	N	N	N	N
CBWD1	-0.321582	2.74481	0.0568885	N	N	N	N	N	N	N	N	N	N
CBX1	-0.0830574	5.66169	0.378678	N	N	N	N	N	N	N	N	N	N
CBX2	0.257806	1.18029	0.435629	N	N	N	N	N	N	N	N	N	N
CBX3	-0.140871	3.07433	0.437417	N	N	N	N	N	N	N	N	N	N
CBX3-PS6	-0.374671	1.95197	0.304411	N	N	N	N	N	N	N	N	N	N
CBX3-PS7	0.282768	-0.201804	0.562432	N	N	N	N	N	N	N	N	N	N
CBX4	0.437047	3.2034	0.00632059	N	N	N	N	N	N	N	N	N	N
CBX5	-0.450584	4.34546	0.00528079	N	N	N	N	N	N	N	N	N	N
CBX7	-0.383618	2.99284	0.0515942	N	N	N	N	N	N	N	N	N	N
CBX8	0.0510459	2.58863	0.77315	N	N	N	N	N	N	N	N	N	N
CBY1	0.34449	3.51192	0.0192404	N	N	N	N	N	N	N	N	N	N
CC2D1A	0.299642	5.78771	0.000598111	N	N	N	N	N	N	N	N	N	N
CC2D1B	0.161348	5.76854	0.0959503	N	N	N	N	N	N	N	N	N	N
CC2D2A	0.13027	1.07297	0.677025	N	N	N	N	N	N	N	N	N	N
CCAR1	0.0201869	5.95748	0.817058	N	N	N	N	N	N	N	N	N	N
CCAR2	0.137057	5.59346	0.0794434	N	N	N	N	N	N	N	N	N	N
CCBE1	-0.528011	1.22711	0.011318	N	N	N	N	N	N	N	N	N	N
CCBL1	-0.227603	0.874167	0.57954	N	N	N	N	N	N	N	N	N	N
CCBL2	-0.198244	1.08492	0.436746	N	N	N	N	N	N	N	N	N	N
CCDC102A	-0.0895767	1.39401	0.773799	N	N	N	N	N	N	N	N	N	N
CCDC107	-0.17172	4.06918	0.358754	N	N	N	N	N	N	N	N	N	N
CCDC109B	0.198277	6.25531	0.0106437	N	N	N	N	N	N	N	N	N	N
CCDC112	-0.0809972	2.05819	0.722159	N	N	N	N	N	N	N	N	N	N
CCDC114	0.248324	2.48877	0.250853	N	N	N	N	N	N	N	N	N	N
CCDC115	-0.418071	5.35708	2.43e-05	N	N	N	N	N	N	N	N	N	N
CCDC117	-0.301731	4.86687	0.00210952	N	N	N	N	N	N	N	N	N	N
CCDC12	0.359424	6.11888	0.00233985	N	N	N	N	N	N	N	N	N	N
CCDC120	0.413826	0.847346	0.314501	N	N	N	N	N	N	N	N	N	N
CCDC122	-0.23266	2.51529	0.0957699	N	N	N	N	N	N	N	N	N	N
CCDC124	0.310456	6.73065	4.16e-05	N	N	N	N	N	N	N	N	N	N
CCDC125	0.585347	2.41296	0.00679084	N	N	N	N	N	N	N	N	N	N
CCDC126	-0.1472	2.56018	0.245962	N	N	N	N	N	N	N	N	N	N
CCDC127	-0.143395	4.33197	0.154655	N	N	N	N	N	N	N	N	N	N
CCDC130	0.308294	4.20339	0.0111257	N	N	N	N	N	N	N	N	N	N
CCDC134	-0.123904	4.66079	0.0834134	N	N	N	N	N	N	N	N	N	N
CCDC137	-0.345434	3.9697	0.00496833	N	N	N	N	N	N	N	N	N	N
CCDC138	-0.301616	1.58389	0.13217	N	N	N	N	N	N	N	N	N	N
CCDC14	-0.472694	1.22835	0.265216	N	N	N	N	N	N	N	N	N	N
CCDC146	0.676858	0.467109	0.0048165	N	N	N	N	N	N	N	N	N	N
CCDC148	0.275553	0.856617	0.466954	N	N	N	N	N	N	N	N	N	N
CCDC15	0.695034	-1.2853	0.341898	N	N	N	N	N	N	N	N	N	N
CCDC152	-0.162205	-0.475374	0.812093	N	N	N	N	N	N	N	N	N	N
CCDC157	0.238421	2.07194	0.232389	N	N	N	N	N	N	N	N	N	N
CCDC159	0.0676851	0.380138	0.849585	N	N	N	N	N	N	N	N	N	N
CCDC162	-0.0640762	-0.606095	0.818361	N	N	N	N	N	N	N	N	N	N
CCDC163	-0.178658	3.32427	0.226845	N	N	N	N	N	N	N	N	N	N
CCDC166	0.0703582	1.92761	0.767551	N	N	N	N	N	N	N	N	N	N
CCDC17	-0.29708	0.901705	0.336669	N	N	N	N	N	N	N	N	N	N
CCDC171	-0.0596623	2.14964	0.711806	N	N	N	N	N	N	N	N	N	N
CCDC173	0.818463	0.688185	0.0250841	N	N	N	N	N	N	N	N	N	N
CCDC174	0.0446445	4.12827	0.680514	N	N	N	N	N	N	N	N	N	N
CCDC18	-0.672458	-1.33534	0.502316	N	N	N	N	N	N	N	N	N	N
CCDC180	0.479918	0.920125	0.157145	N	N	N	N	N	N	N	N	N	N
CCDC181	0.31422	2.66825	0.0666416	N	N	N	N	N	N	N	N	N	N
CCDC184	-0.922365	-0.474948	0.0559045	N	N	N	N	N	N	N	N	N	N
CCDC186	0.135252	4.4816	0.0921693	N	N	N	N	N	N	N	N	N	N
CCDC189	-0.21886	0.476574	0.57896	N	N	N	N	N	N	N	N	N	N
CCDC191	-0.198109	2.37194	0.429769	N	N	N	N	N	N	N	N	N	N
CCDC25	-0.00584861	5.17835	0.952526	N	N	N	N	N	N	N	N	N	N
CCDC28A	-0.0517131	3.69887	0.577228	N	N	N	N	N	N	N	N	N	N
CCDC32	0.0384086	4.38276	0.738969	N	N	N	N	N	N	N	N	N	N
CCDC34	0.0543358	2.056	0.842905	N	N	N	N	N	N	N	N	N	N
CCDC39	-0.0328878	0.752567	0.914201	N	N	N	N	N	N	N	N	N	N
CCDC40	0.163029	-0.134115	0.689799	N	N	N	N	N	N	N	N	N	N
CCDC43	-0.0882036	3.8495	0.453288	N	N	N	N	N	N	N	N	N	N
CCDC47	-0.0895774	5.23764	0.191824	N	N	N	N	N	N	N	N	N	N
CCDC50	-0.203416	6.85971	0.00277883	N	N	N	N	N	N	N	N	N	N
CCDC50-PS	-0.0994608	2.36401	0.475813	N	N	N	N	N	N	N	N	N	N
CCDC51	0.0389043	3.19828	0.803544	N	N	N	N	N	N	N	N	N	N
CCDC53	0.0435066	4.90039	0.667741	N	N	N	N	N	N	N	N	N	N
CCDC57	0.369955	1.60995	0.0636064	N	N	N	N	N	N	N	N	N	N
CCDC58	-0.507029	4.41383	2.55e-06	N	N	N	N	N	N	N	N	N	N
CCDC59	0.0491331	4.62692	0.642432	N	N	N	N	N	N	N	N	N	N
CCDC6	0.0193421	5.62062	0.737806	N	N	N	N	N	N	N	N	N	N
CCDC61	0.380573	4.40799	0.00189605	N	N	N	N	N	N	N	N	N	N
CCDC64	0.681225	2.10394	0.00152061	N	N	N	N	N	N	N	N	N	N
CCDC66	0.239154	2.21753	0.367703	N	N	N	N	N	N	N	N	N	N
CCDC69	0.855775	-0.00728923	0.0659767	N	N	N	N	N	N	N	N	N	N
CCDC71	0.194579	5.51632	0.00556339	N	N	N	N	N	N	N	N	N	N
CCDC71L	0.326049	7.11465	2.07e-05	N	N	N	N	N	N	N	N	N	N
CCDC73	-0.596942	0.602756	0.0378842	N	N	N	N	N	N	N	N	N	N
CCDC74A	1.0603	0.0859648	0.0248044	N	N	N	N	N	N	N	N	N	N
CCDC77	0.0896965	2.8571	0.566208	N	N	N	N	N	N	N	N	N	N
CCDC80	-0.0435958	4.14409	0.902471	N	N	N	N	N	N	N	N	N	N
CCDC82	-0.103703	3.12052	0.438198	N	N	N	N	N	N	N	N	N	N
CCDC84	-0.109892	3.55691	0.372687	N	N	N	N	N	N	N	N	N	N
CCDC85B	-0.117883	4.61957	0.392362	N	N	N	N	N	N	N	N	N	N
CCDC86	0.233673	5.83375	0.00407702	N	N	N	N	N	N	N	N	N	N
CCDC88A	0.0549599	4.52268	0.615147	N	N	N	N	N	N	N	N	N	N
CCDC88B	0.141708	7.99756	0.0582837	N	N	N	N	N	N	N	N	N	N
CCDC9	0.2725	6.4602	0.00973455	N	N	N	N	N	N	N	N	N	N
CCDC90B	-0.181311	3.83157	0.17822	N	N	N	N	N	N	N	N	N	N
CCDC91	-0.19578	4.87403	0.0249002	N	N	N	N	N	N	N	N	N	N
CCDC92	0.888927	0.473077	6.09e-05	N	N	N	N	N	N	N	N	N	N
CCDC93	0.417669	4.74471	0.000372054	N	N	N	N	N	N	N	N	N	N
CCDC94	0.167481	4.19906	0.117516	N	N	N	N	N	N	N	N	N	N
CCDC97	0.0963038	6.17307	0.198391	N	N	N	N	N	N	N	N	N	N
CCHCR1	0.0986344	3.7423	0.478432	N	N	N	N	N	N	N	N	N	N
CCL12	1.31758	3.56482	1.42e-08	N	N	N	N	N	N	N	N	N	N
CCL22	-1.43363	2.84851	9.12e-08	N	Y	Y	Y	N	N	N	N	N	N
CCL25	0.141578	2.45781	0.355265	N	N	N	N	N	N	N	N	N	N
CCL27A	0.479759	0.548645	0.158649	N	N	N	N	N	N	N	N	N	N
CCL3	-0.547667	6.6147	0.000311593	N	N	N	N	N	N	N	N	N	Y
CCL4	0.203359	6.23069	0.0539558	N	N	N	N	N	N	N	N	N	Y
CCL5	0.0559867	9.59782	0.483888	N	N	N	N	N	N	N	N	N	Y
CCL7	1.07918	5.80003	2.6e-07	N	Y	Y	Y	N	N	N	N	N	N
CCL8	0.45345	2.07391	0.00104807	N	N	N	N	N	N	N	N	N	Y
CCL9	0.524397	7.36402	4.19e-05	N	N	N	N	N	N	N	N	N	Y
CCM2	0.131103	5.93262	0.0480515	N	N	N	N	N	N	N	N	N	N
CCNA2	1.61283	1.40554	0.0621182	N	N	N	N	N	N	N	N	N	N
CCNB1	-0.407487	0.979859	0.579826	N	N	N	N	N	N	N	N	N	N
CCNB2	0.0454569	2.43302	0.952586	N	N	N	N	N	N	N	N	N	N
CCNC	-0.121644	4.00773	0.211457	N	N	N	N	N	N	N	N	N	N
CCND1	0.451414	5.7618	0.00275714	N	N	N	N	N	N	N	N	N	N
CCND2	-0.752043	5.2917	1.03e-06	N	N	N	N	N	N	N	N	N	N
CCND3	0.0207654	6.06827	0.777581	N	N	N	N	N	N	N	N	N	N
CCND3-PS	-0.0111673	0.296919	0.972055	N	N	N	N	N	N	N	N	N	N
CCNDBP1	-0.0267749	5.67618	0.728699	N	N	N	N	N	N	N	N	N	N
CCNE1	-0.670258	3.6777	0.000432238	N	N	N	N	N	N	N	N	N	N
CCNE2	-0.0496863	0.2452	0.916012	N	N	N	N	N	N	N	N	N	N
CCNF	0.340643	3.35389	0.216418	N	N	N	N	N	N	N	N	N	N
CCNG1	-0.261525	7.11803	0.00012836	N	N	N	N	N	N	N	N	N	N
CCNG2	-0.79605	5.61085	7.05e-08	N	N	N	N	N	N	N	N	N	N
CCNH	-0.0453472	4.02857	0.723011	N	N	N	N	N	N	N	N	N	N
CCNI	-0.185854	7.09711	0.00427849	N	N	N	N	N	N	N	N	N	N
CCNJ	0.0601395	2.86548	0.683077	N	N	N	N	N	N	N	N	N	N
CCNK	-0.00941411	5.40247	0.911449	N	N	N	N	N	N	N	N	N	N
CCNL1	0.0436047	5.92356	0.629726	N	N	N	N	N	N	N	N	N	N
CCNL2	0.0303923	6.26614	0.696309	N	N	N	N	N	N	N	N	N	N
CCNO	-0.826239	-0.939763	0.00493928	N	N	N	N	N	N	N	N	N	N
CCNT1	-0.0771197	5.21259	0.266434	N	N	N	N	N	N	N	N	N	N
CCNT2	0.0625456	5.08282	0.469891	N	N	N	N	N	N	N	N	N	N
CCNY	-0.260947	6.10732	0.000397283	N	N	N	N	N	N	N	N	N	N
CCNYL1	0.0693765	3.00373	0.675672	N	N	N	N	N	N	N	N	N	N
CCP110	-0.088219	2.53295	0.566123	N	N	N	N	N	N	N	N	N	N
CCR1	0.780188	5.37159	8.6e-05	N	Y	Y	N	N	N	N	N	N	N
CCR2	0.961824	4.18016	1.65e-05	Y	Y	Y	N	N	Y	N	N	N	N
CCR3	1.96826	2.27194	2.35e-07	N	N	N	N	N	N	N	N	N	N
CCR5	0.4458	7.83722	0.000226461	N	N	N	N	N	N	N	N	N	N
CCR7	-2.18013	3.60044	1.03e-12	Y	Y	N	Y	N	N	N	N	N	Y
CCRL2	-0.603258	6.66469	4.55e-08	N	N	N	Y	N	N	N	N	N	N
CCS	0.0975507	4.81798	0.52005	N	N	N	N	N	N	N	N	N	N
CCSER2	0.155875	4.45561	0.0567018	N	N	N	N	N	N	N	N	N	N
CCT2	-0.175186	7.60892	0.0348235	N	N	N	N	N	N	N	N	N	N
CCT3	-0.24384	7.57882	0.00579336	N	N	N	N	N	N	N	N	N	N
CCT4	-0.106084	7.20967	0.177791	N	N	N	N	N	N	N	N	N	N
CCT5	-0.193142	7.66643	0.0396613	N	N	N	N	N	N	N	N	N	N
CCT6A	-0.245591	6.76495	0.014016	N	N	N	N	N	N	N	N	N	N
CCT7	-0.283633	7.67436	0.0023531	N	N	N	N	N	N	N	N	N	N
CCT8	-0.209452	7.36724	0.016263	N	N	N	N	N	N	N	N	N	N
CCZ1	0.0631511	6.10784	0.399974	N	N	N	N	N	N	N	N	N	N
CD101	0.369837	0.906412	0.402669	N	N	N	N	N	N	N	N	N	N
CD109	-0.497974	2.50593	0.0240512	N	N	N	N	N	N	N	N	N	N
CD14	-1.11787	10.5379	1.07e-11	Y	N	N	N	N	N	N	Y	N	N
CD151	0.198955	6.87696	0.0112607	N	N	N	N	N	N	N	N	N	N
CD163	1.49269	0.668766	0.0324712	N	N	N	N	N	N	N	N	N	N
CD164	0.0450277	7.52276	0.483444	N	N	N	N	N	N	N	N	N	N
CD180	1.10921	6.55864	4.36e-10	N	N	N	Y	N	N	N	N	N	N
CD1D1	-0.038703	4.45364	0.633768	N	N	N	N	N	N	N	N	N	N
CD1D2	0.138731	2.08687	0.304286	N	N	N	N	N	N	N	N	N	N
CD200	-0.393569	5.76072	0.000328464	N	N	N	N	N	N	N	N	N	N
CD200R1	1.20268	4.37468	1.24e-05	N	N	N	N	N	N	N	N	N	N
CD200R3	0.496839	2.23844	0.016565	N	N	N	N	N	N	N	N	N	N
CD200R4	0.211851	4.27628	0.106671	N	N	N	N	N	N	N	N	N	N
CD207	0.183008	1.91993	0.817889	N	N	N	N	N	N	N	N	N	N
CD22	0.77307	1.94854	0.0338956	N	N	N	N	N	N	N	N	N	N
CD244	0.410561	1.76857	0.0705196	N	N	N	N	N	N	N	N	N	N
CD247	-0.799334	-0.224518	0.0175354	N	N	N	N	N	N	N	N	N	N
CD248	-0.20926	2.36765	0.633309	N	N	N	N	N	N	N	N	N	N
CD24A	0.792271	-0.546693	0.324926	N	N	N	N	N	N	N	N	N	N
CD274	0.174903	8.47332	0.00322461	N	N	N	N	N	N	N	N	N	N
CD276	0.244141	2.58987	0.477039	N	N	N	N	N	N	N	N	N	N
CD28	-0.460788	2.78143	0.183415	N	N	N	N	N	N	N	N	N	N
CD2AP	-0.347468	5.20692	0.000234864	N	N	N	N	N	N	N	N	N	N
CD2BP2	0.0799602	6.3904	0.263627	N	N	N	N	N	N	N	N	N	N
CD300A	0.151351	6.94013	0.0927097	N	N	N	N	N	N	N	N	N	N
CD300C2	0.836802	7.30707	2.66e-07	N	N	N	N	N	N	N	N	N	N
CD300E	-0.941089	4.93101	1.09e-06	N	N	N	N	N	N	N	N	N	N
CD300LB	1.42299	6.32083	4.34e-08	N	N	N	N	N	N	N	N	N	N
CD300LD	0.679115	6.2839	0.0003034	N	N	N	N	N	N	N	N	N	N
CD300LD3	0.659995	-0.683364	0.301129	N	N	N	N	N	N	N	N	N	N
CD300LD5	-0.179034	0.773269	0.712157	N	N	N	N	N	N	N	N	N	N
CD300LG	-0.199507	-2.23882	0.795915	N	N	N	N	N	N	N	N	N	N
CD302	0.365923	6.02619	0.000324974	N	N	N	N	N	N	N	N	N	N
CD320	-0.161934	3.13719	0.475031	N	N	N	N	N	N	N	N	N	N
CD33	0.00841615	4.3019	0.936271	N	N	N	N	N	N	N	N	N	N
CD34	0.00811657	-0.481667	0.991521	N	N	N	N	N	N	N	N	N	N
CD36	0.805241	8.32439	5.6e-08	N	Y	Y	N	N	N	N	N	N	N
CD37	-0.0936652	7.34924	0.199342	N	N	N	N	N	N	N	N	N	N
CD38	0.168411	4.47711	0.0572598	N	N	N	N	N	N	N	N	N	Y
CD3EAP	-0.327472	4.13539	0.0180142	N	N	N	N	N	N	N	N	N	N
CD4	-0.381645	1.76238	0.391891	N	N	N	N	N	N	N	N	N	N
CD40	-0.0725089	7.42856	0.391668	N	N	N	N	N	N	N	N	N	N
CD44	0.164073	7.94884	0.00543988	N	N	N	N	N	N	N	N	N	N
CD47	-0.0115022	7.94686	0.891192	N	N	N	N	N	N	N	N	N	N
CD48	-0.179054	7.05998	0.0419696	N	N	N	N	N	N	N	N	N	N
CD52	-0.531408	8.07457	7.98e-05	N	N	N	N	N	N	N	N	N	N
CD53	0.442806	8.52534	2.59e-05	N	N	N	N	N	N	N	N	N	N
CD55	1.28576	0.200475	0.0494224	N	N	N	N	N	N	N	N	N	N
CD59A	0.597121	1.65727	0.108402	N	N	N	N	N	N	N	N	N	N
CD5L	0.589293	3.14864	0.0296128	N	N	N	N	N	N	N	N	N	N
CD63	0.255014	8.74265	0.000595736	N	N	N	N	N	N	N	N	N	N
CD68	0.535387	8.99619	3.46e-05	N	N	N	N	N	N	N	N	N	Y
CD69	-0.00201773	5.38776	0.986005	N	N	N	N	N	N	N	N	N	N
CD72	0.818542	8.82847	7.24e-09	N	N	N	N	N	N	N	N	N	N
CD74	-0.613657	11.1808	9.28e-09	N	N	N	N	N	N	Y	N	N	N
CD79B	-0.521827	-0.451385	0.513492	N	N	N	N	N	N	N	N	N	N
CD80	-1.46413	4.33691	1.03e-10	N	Y	Y	N	N	N	N	Y	N	Y
CD81	-1.14873	6.47294	8.31e-10	N	N	N	N	N	N	N	N	N	N
CD82	-0.201632	6.74881	0.00247821	N	N	N	N	N	N	N	N	N	N
CD83	-0.927236	6.26114	1.02e-09	N	N	N	N	N	N	N	N	N	N
CD84	1.15978	7.2181	5.32e-09	N	N	N	N	N	N	N	N	N	N
CD86	-0.151669	6.40219	0.0550735	N	N	N	N	N	N	N	N	N	Y
CD9	0.0515306	7.53805	0.472331	N	N	N	N	N	N	N	N	N	N
CD93	-0.319318	5.98568	0.0243675	N	N	N	N	N	N	N	N	N	N
CD99L2	0.347413	4.54083	0.00271194	N	N	N	N	N	N	N	N	N	N
CDA	0.134306	-1.65169	0.679571	N	N	N	N	N	N	N	N	N	N
CDADC1	0.051965	4.22152	0.635243	N	N	N	N	N	N	N	N	N	N
CDC123	-0.0942753	5.47377	0.297516	N	N	N	N	N	N	N	N	N	N
CDC14A	-0.0953449	2.30962	0.519534	N	N	N	N	N	N	N	N	N	N
CDC14B	0.509257	2.1365	0.0290185	N	N	N	N	N	N	N	N	N	N
CDC16	-0.0599612	5.0357	0.441917	N	N	N	N	N	N	N	N	N	N
CDC20	-0.657953	2.39533	0.437084	N	N	N	N	N	N	N	N	N	N
CDC23	0.0762762	4.28822	0.506401	N	N	N	N	N	N	N	N	N	N
CDC25A	-0.127449	3.68718	0.315752	N	N	N	N	N	N	N	N	N	N
CDC25B	-0.403884	2.80278	0.500089	N	N	N	N	N	N	N	N	N	N
CDC25C	0.736278	-0.835132	0.52215	N	N	N	N	N	N	N	N	N	N
CDC26	-0.0975711	4.85958	0.287423	N	N	N	N	N	N	N	N	N	N
CDC27	-0.102238	4.7527	0.246868	N	N	N	N	N	N	N	N	N	N
CDC34	0.103277	6.91153	0.0880994	N	N	N	N	N	N	N	N	N	N
CDC34B	0.398663	0.635116	0.125085	N	N	N	N	N	N	N	N	N	N
CDC37	-0.0667755	7.92242	0.318494	N	N	N	N	N	N	N	N	N	N
CDC37L1	-0.0396531	3.80615	0.695093	N	N	N	N	N	N	N	N	N	N
CDC40	-0.0135648	4.72363	0.866097	N	N	N	N	N	N	N	N	N	N
CDC42	-0.0512924	9.41045	0.475861	N	N	N	N	N	N	N	N	N	N
CDC42BPA	-0.13893	3.24296	0.518613	N	N	N	N	N	N	N	N	N	N
CDC42BPB	0.193472	6.12546	0.151475	N	N	N	N	N	N	N	N	N	N
CDC42BPG	0.155906	4.27784	0.105419	N	N	N	N	N	N	N	N	N	N
CDC42EP1	-0.249781	1.29928	0.514107	N	N	N	N	N	N	N	N	N	N
CDC42EP2	-0.18015	4.1162	0.0579578	N	N	N	N	N	N	N	N	N	N
CDC42EP3	-0.305011	4.00514	0.0381129	N	N	N	N	N	N	N	N	N	N
CDC42EP4	0.0259211	5.73808	0.699838	N	N	N	N	N	N	N	N	N	N
CDC42EP5	-0.554094	-1.12459	0.498875	N	N	N	N	N	N	N	N	N	N
CDC42SE1	0.0207087	7.28263	0.791762	N	N	N	N	N	N	N	N	N	N
CDC42SE2	0.112854	7.41671	0.0361251	N	N	N	N	N	N	N	N	N	N
CDC45	-0.195805	2.27764	0.585444	N	N	N	N	N	N	N	N	N	N
CDC5L	-0.0110733	5.8291	0.880701	N	N	N	N	N	N	N	N	N	N
CDC6	-0.0273901	1.5089	0.939959	N	N	N	N	N	N	N	N	N	N
CDC7	0.358923	0.848144	0.358446	N	N	N	N	N	N	N	N	N	N
CDC73	-0.0184746	4.76515	0.813745	N	N	N	N	N	N	N	N	N	N
CDCA2	-0.404366	1.1775	0.629658	N	N	N	N	N	N	N	N	N	N
CDCA3	-0.540322	2.65173	0.351545	N	N	N	N	N	N	N	N	N	N
CDCA4	-0.0725986	5.02432	0.369733	N	N	N	N	N	N	N	N	N	N
CDCA5	0.485978	2.34543	0.180175	N	N	N	N	N	N	N	N	N	N
CDCA7	0.0942112	0.709474	0.883337	N	N	N	N	N	N	N	N	N	N
CDCA7L	0.0413138	2.07866	0.919068	N	N	N	N	N	N	N	N	N	N
CDCA8	0.0944223	3.84225	0.726145	N	N	N	N	N	N	N	N	N	N
CDH11	-0.54486	4.32472	0.0379051	N	N	N	N	N	N	N	N	N	N
CDH13	0.153297	0.486757	0.687493	N	N	N	N	N	N	N	N	N	N
CDH17	-0.154042	-2.28583	0.671608	N	N	N	N	N	N	N	N	N	N
CDH2	-0.440552	2.74604	0.107605	N	N	N	N	N	N	N	N	N	N
CDH23	-0.181252	2.76056	0.401878	N	N	N	N	N	N	N	N	N	N
CDH24	-0.0996928	-0.116903	0.720917	N	N	N	N	N	N	N	N	N	N
CDH5	0.730481	0.277727	0.158952	N	N	N	N	N	N	N	N	N	N
[truncated: 10,871 more rows]

## Sheet: Fig 3
Fig 3A	IL6	Relative protein expression													IL1β	Relative protein expression
		Control-1	Control-2	Control-3	Mean	Std. Error		dKO-1	dKO-2	dKO-3	Mean	Std. Error				Control-1	Control-2	Control-3	Control-4	Mean	Std. Error		dKO-1	dKO-2	dKO-3	dKO-4	Mean	Std. Error
	Untreated	0.337166	0.377852	0.627195	0.4474	0.09066		0.629934	0.4535	1.00392	0.6958	0.1623			Untreated	0.000499062	0.00066184	0.00117716	0.0168382	0.004794	0.004017		0.00147916	0.00204031	0.00155844	0.00569913	0.002694	0.001009
	LPS/IFNg	1.03102	1.05322	1.3653	1.15	0.1079		0.557724	0.670089	0.70392	0.6439	0.04419			LPS/IFNg	0.099379	0.0775546	0.088969	0.15447	0.1051	0.01705		0.111314	0.0316638	0.00687026	0.0177694	0.0419	0.02369
	Nos2	Relative protein expression
		Control-1	Control-2	Control-3	Mean	Std. Error		dKO-1	dKO-2	dKO-3	Mean	Std. Error
	Untreated	0.00808297	0.00590516	0.00192874	0.005306	0.001802		0.0065918	0.00525095	0.00601354	0.005952	0.0003883
	LPS/IFNg	0.0348779	0.0344992	0.0161385	0.02851	0.006184		0.0172567	0.00144785	0.0081148	0.00894	0.004582
Fig 3B			Relative protein expression									Relative protein expression
	LPS/IFNɣ	0 min		15 min		30 min				LPS/IFNɣ	0 min		15 min		30 min
	p-Tak1	Control 1-3	dKO 1-3	Control 1-3	dKO 1-3	Control 1-3	dKO 1-3			p-IKKɑβ	Control 1-3	dKO 1-3	Control 1-3	dKO 1-3	Control 1-3	dKO 1-3
		0.349283	0.272297	0.836289	0.406658	0.790098	0.493613				0.00902415	0.0103196	0.482669	0.47537	0.579387	0.514233
		0.469764	0.552604	0.940188	0.266394	0.312167	0.947209				0.00263991	0.00863753	0.419422	0.422423	0.331424	0.598711
		0.50581	0.0681796	1.1831	0.391866	1.06033	0.720789				0.0224608	0.000136388	0.294235	0.668359	0.621534	0.286091
	Mean	0.4416	0.2977	0.9865	0.355	0.7209	0.7205			Mean	0.01137	0.006364	0.3988	0.5221	0.5108	0.4663
	Std. Error	0.04733	0.1404	0.1028	0.04449	0.2187	0.1309			Std. Error	0.005841	0.003152	0.05537	0.07473	0.0905	0.09337
			Relative protein expression									Relative protein expression
	LPS/IFNɣ	0 min		15 min		30 min				LPS/IFNɣ	0 min		15 min		30 min
	p-JNK	Control 1-3	dKO 1-3	Control 1-3	dKO 1-3	Control 1-3	dKO 1-3			p-P38	Control 1-3	dKO 1-3	Control 1-3	dKO 1-3	Control 1-3	dKO 1-3
		0.361592	0.301653	0.940992	0.415561	1.75068	1.53071				0.23255	0.184476	0.28198	0.122084	0.182728	0.202425
		0.297013	0.204156	0.989603	0.260418	0.817209	1.7452				0.284215	0.307168	0.35301	0.0943802	0.302316	0.25226
		0.314138	0.0629872	1.26427	0.542774	1.40516	1.34524				0.178902	0.14473	0.388825	0.157657	0.368258	0.143106
	Mean	0.3242	0.1896	1.065	0.4063	1.324	1.54			Mean	0.2319	0.2121	0.3413	0.1247	0.2844	0.1993
	Std. Error	0.01932	0.06928	0.1006	0.08164	0.2725	0.1156			Std. Error	0.0304	0.04889	0.0314	0.01831	0.0543	0.03155
			Relative protein expression
	LPS/IFNɣ	0 min		15 min		30 min
	p-Erk1/2	Control 1-3	dKO 1-3	Control 1-3	dKO 1-3	Control 1-3	dKO 1-3
		0.715397	0.632254	0.985246	0.580472	1.01461	1.00872
		1.04055	0.849467	1.36752	0.193283	1.26757	1.75433
		0.745414	0.563934	1.19304	0.542012	1.77097	1.47218
	Mean	0.8338	0.6819	1.182	0.4386	1.351	1.412
	Std. Error	0.1037	0.08608	0.1105	0.1232	0.2223	0.2174
Fig 3E	IL6-Promoter luciferase (fold induction)					Mean	Std. Error			IL-6 Promoter luciferase (fold induction)					Mean	Std. Error
YAP	Control	1	1	1	1	1	0		TAZ	Control	1	1	1	1	1	0
	25ng	1.74867	1.35011	1.34889	1.23058	1.41956	0.113226			25ng	1.55233	1.30792	1.45126	1.43809	1.4374	0.0501386
	50ng	4.8747	4.08933	4.36438	4.489	4.45435	0.163102			50ng	3.57471	3.18654	2.88808	3.18373	3.20826	0.140794
	100ng	15.7122	17.1896	9.13962	9.01648	12.7645	2.14976			100ng	7.31114	7.03462	7.89132	9.48683	7.93098	0.548475
	250ng	39.7806	33.9791	24.3957	21.9483	30.0259	4.16063			250ng	17.7984	17.494	14.4848	12.3586	15.5339	1.29591
	500ng	45.2006	52.234	39.984	37.9683	43.8467	3.18402			500ng	54.2009	55.273	41.137	43.1293	48.4351	3.66759
Fig 3F	YAP	ChIP (Relative enrichment) on IL6 promoter						TAZ	ChIP (Relative enrichment) on IL6 promoter						Fig 3G	Promoter activity				Promoter activity				Promoter activity
		Untreated		LPS/IFNɣ					Untreated		LPS/IFNɣ					Pro-I	IL6-wildtype	IL6-mutant		Pro-II	IL6-wildtype	IL6-mutant		Pro-III	IL6-wildtype	IL6-mutant
		IgG	YAP	IgG	YAP				IgG	TAZ	IgG	TAZ					1.40726	0.332887			0.755369	0.15762			0.612183	0.403484
		0.0102039	0.523801	0.0369186	0.920183				0.0117946	0.362731	0.0168336	0.690137					1.034	0.352178			0.794774	0.16789			0.591692	0.466166
		0.00770651	0.401384	0.0452496	1.13283				0.0013622	0.182624	0.0167545	1.10492					0.807282	0.295941			1.44986	0.129832			1.32589	0.370041
		0.0654585	0.366468	0.0345614	0.88533				0.00184966	0.200536	0.0382683	0.949895					0.751449	0.344223			1.39523	0.158179			1.47023	0.296565
	Mean	0.02779	0.4306	0.03891	0.9794			Mean	0.005002	0.2486	0.02395	0.915				Mean	1	0.3313		Mean	1.099	0.1534		Mean	1	0.3841
	Std. Error	0.01885	0.0477	0.003242	0.07735			Std. Error	0.003399	0.05728	0.007158	0.121				Std. Error	0.1489	0.01244		Std. Error	0.1874	0.008196		Std. Error	0.2317	0.03532
Fig 3H		IL6 luciferase promoter activity (fold induction)					IL6 luciferase promoter activity (fold induction)					Tead reporter activity (fold induction)
		Control	YAP	YAP+VP			Control	TAZ	TAZ+VP			Control	YAP	YAP+VP
		0.801236	69.2227	1.43369			0.801236	13.2503	0.868524			1.10759	438.275	26.6772
		1.00621	59.4343	1.11235			1.00621	12.0501	1.05114			1.0569	437.009	28.628
		1.11042	66.2458	0.775205			1.11042	13.0199	0.69313			0.906143	421.264	38.9943
		1.08214	65.2379	0.703093			1.08214	12.7113	0.592142			0.929364	358.762	37.7263
	Mean	1	65.0352	1.00609		Mean	1	12.7579	0.801233		Mean	1	413.827	33.0065
	Std. Error	0.0698121	2.04963	0.16814		Std. Error	0.0698121	0.260501	0.100989		Std. Error	0.0488298	18.7586	3.12732

## Sheet: Fig 4
Fig 4A	Arg1	mRNA level (fold)												Ym1	mRNA level (fold)
		Control-1	Control-2	Control-3	Mean	Std. Error		dKO-1	dKO-2	dKO-3	Mean	Std. Error			Control-1	Control-2	Control-3	Mean	Std. Error		dKO-1	dKO-2	dKO-3	Mean	Std. Error
	Untreated	1	1.06998	0.89137	0.987117	0.0519617		12.3539	7.8121	14.2459	11.4706	1.90907		Untreated	1	1.13229	0.867708	1	0.076379		4.72176	2.54656	2.7332	3.33384	0.696046
	IL4/IL13	1066.04	1340.4	816.951	1074.46	151.166		1828.53	3551.33	2507.78	2629.22	501.023		IL4/IL13	113.611	123.477	93.1563	110.081	8.92895		296.438	321.373	324.549	314.12	8.88822
	Egr2	mRNA level (fold)												Fizz1	mRNA level (fold)
		Control-1	Control-2	Control-3	Mean	Std. Error		dKO-1	dKO-2	dKO-3	Mean	Std. Error			Control-1	Control-2	Control-3	Mean	Std. Error		dKO-1	dKO-2	dKO-3	Mean	Std. Error
	Untreated	1	0.813386	0.772387	0.861924	0.0700449		2.56106	1.54914	1.5924	1.90087	0.330333		Untreated	1	0.744207	1.7732	1.17247	0.309308		6.85102	2.05174	2.21724	3.70667	1.5729
	IL4/IL13	5.02243	4.97255	3.96664	4.65387	0.343919		6.09258	9.4828	7.04449	7.53996	1.00954		IL4/IL13	1770.19	2212.9	2318.76	2100.62	168.015		6868.29	4110.75	3872.22	4950.42	961.405
	Cd206	mRNA level (fold)												Fn1	mRNA level (fold)
		Control-1	Control-2	Control-3	Mean	Std. Error		dKO-1	dKO-2	dKO-3	Mean	Std. Error			Control-1	Control-2	Control-3	Mean	Std. Error		dKO-1	dKO-2	dKO-3	Mean	Std. Error
	Untreated	1	0.876598	0.964605	0.947068	0.0366864		1.7372	1.7381	1.62719	1.70083	0.0368201		Untreated	0.634334	1.3222	1.04347	1	0.199756		1.51257	1.64019	1.45126	1.53467	0.055648
	IL4/IL13	6.01703	6.81557	7.15984	6.66414	0.338477		10.9878	15.8582	12.6625	13.1695	1.42864		IL4/IL13	2.66615	2.82749	2.45164	2.64843	0.108861		4.16131	4.34195	3.93493	4.14606	0.117745
Fig 4B	Relative protein expression														Fig 4C			Relative protein expression
IL1β	Control-1	Control-2	Control-3	Control-4	Mean	Std. Error		dKO-1	dKO-2	dKO-3	dKO-4	Mean	Std. Error			LPS/IFNɣ	0 min		15 min		30 min
Untreated	0.0487732	0.0242068	0.0712431	0.100614	0.06121	0.01627		0.205403	0.225326	0.104889	0.125016	0.1652	0.02956			p-AKT	Control 1-3	dKO 1-3	Control 1-3	dKO 1-3	Control 1-3	dKO 1-3
IL4/IL13	0.142368	0.179196	0.191993	0.149287	0.1657	0.01186		0.249033	0.284872	0.273599	0.349967	0.2894	0.02154				0.167049	0.299607	0.391259	0.240752	0.335337	0.697645
																	0.10212	0.185366	0.334603	0.317896	0.401992	0.547312
																	0.108622	0.170548	0.191952	0.275387	0.306989	0.467892
Fig 4D	Relative protein expression															Mean	0.1259	0.2185	0.3059	0.278	0.3481	0.5709
RAW 264.7	IL4/IL13	0 h	3 h	6 h	12 h	24h										Std. Error	0.02064	0.04078	0.05929	0.02231	0.02816	0.06737
YAP		0.00207833	0.00620947	0.0219534	0.0563961	0.0509585
		0.0165025	0.00516183	0.0106547	0.0561216	0.0429674
		0.0361981	0.0355292	0.0226536	0.0442854	0.0601765			Fig 4F	Relative protein expression
	Mean	0.01826	0.01563	0.01842	0.05227	0.05137			BMDM	IL4/IL13	0 h	2 h	4 h	6 h	8 h	12 h
	Std. Error	0.009889	0.009952	0.003888	0.003992	0.004972			YAP		0.104409	0.190345	0.235603	0.484545	0.559843	0.50489
											0.131734	0.122595	0.1589	0.384962	0.49539	0.593026
											0.0878533	0.119667	0.117853	0.397818	0.580169	0.454746
	IL4/IL13	0 h	3 h	6 h	12 h	24h				Mean	0.108	0.1442	0.1708	0.4224	0.5451	0.5176
TAZ		0.0273405	0.0277164	0.0214029	0.0160144	0.0465997				Std. Error	0.01279	0.02309	0.03451	0.03127	0.02555	0.04042
		0.016737	0.022257	0.0374708	0.0373697	0.0453767
		0.0179361	0.0226155	0.0385249	0.0291273	0.0400955				Relative protein expression
	Mean	0.02067	0.0242	0.03247	0.0275	0.04402				IL4/IL13	0 h	2 h	4 h	6 h	8 h	12 h	24 h
	Std. Error	0.003353	0.001763	0.00554	0.006218	0.001996			TAZ		0.0702211	0.133577	0.154293	0.171718	0.249679	0.366869	0.346907
											0.0981472	0.17395	0.141916	0.195514	0.29409	0.401541	0.309186
											0.0464751	0.0784103	0.0939148	0.167437	0.176668	0.145883	0.291738
Fig 4E	Relative protein expression									Mean	0.07161	0.1286	0.13	0.1782	0.2401	0.3048	0.3159
PM	IL4/IL13	0 h	2 h	4 h	6 h	8 h	12 h			Std. Error	0.01493	0.02769	0.01841	0.008733	0.03423	0.08007	0.01628
YAP		0.200452	0.298972	0.329797	0.538535	0.795104	0.851389
		0.269694	0.199955	0.891349	0.885185	1.67993	1.79983			Relative protein expression
		0.448703	0.583609	0.54753	0.386058	1.64772	1.24458			IL4/IL13	0 h	2 h	4 h	6 h	8 h	12 h	24 h
	Mean	0.3063	0.3608	0.5896	0.6033	1.374	1.299		pYAP		0.0151172	0.0421523	0.0165094	0.0393234	0.0782805	0.139198	0.18966
	Std. Error	0.07396	0.115	0.1635	0.1477	0.2897	0.2751				0.00571868	0.0406107	0.0277823	0.0323669	0.018509	0.114288	0.128739
											0.0114016	0.0191203	0.0315293	0.0290751	0.0787109	0.113447	0.113501
	Relative protein expression									Mean	0.01075	0.03396	0.02527	0.03359	0.0585	0.1223	0.144
	IL4/IL13	0 h	2 h	4 h	6 h	8 h	12 h			Std. Error	0.002733	0.007434	0.004514	0.003021	0.02	0.008447	0.02327
TAZ		0.168498	0.300217	0.2857	0.281477	0.645308	0.858141
		0.0308816	0.033901	0.120191	0.0321637	0.943538	0.675772
		0.036109	0.0534721	0.0157365	0.0153498	0.519974	0.438808
	Mean	0.0785	0.1292	0.1405	0.1097	0.7029	0.6576
	Std. Error	0.04503	0.0857	0.07859	0.08604	0.1256	0.1214
Fig 4G	Arg1-Promoter luciferase (fold induction)					Mean	Std. Error			Fig 4G	Arg1-Promoter luciferase (fold induction)					Mean	Std. Error		Fig 4H	ChIP (Relative enrichment) on Arg1 promoter
YAP	Control	1.17501	1.08794	1.13734	0.599709	1	0.134616			TAZ	Control	1.29984	1.00987	0.932302	0.757983	1	0.112975			IgG	Yap
	25ng	0.692594	0.724581	0.686404	0.723598	0.706794	0.010067				25ng	0.697614	0.623714	1.30376	0.929871	0.88874	0.152943			0.000175159	0.52602
	50ng	0.681419	0.702304	0.754785	0.707497	0.711501	0.0154893				50ng	0.839748	0.926494	0.716843	0.771216	0.813575	0.0452651			0.0135025	0.822456
	100ng	0.407213	0.417988	0.470628	0.390514	0.421586	0.0172967				100ng	0.418464	0.442483	0.85072	0.714018	0.606421	0.10546			0.00479088	0.958597
	250ng	0.395664	0.456119	0.48854	0.473709	0.453508	0.0203882				250ng	0.237234	0.279592	0.312321	0.342946	0.293023	0.0226523		Mean	0.006156	0.769
	500ng	0.209834	0.205131	0.205354	0.174044	0.198591	0.0082537				500ng	0.24073	0.221511	0.301248	0.323393	0.27172	0.0241925		Std. Error	0.003907	0.1277
Fig 4I	Arg1-luciferase activity (fold induction)							Fig 4J	Arg1-luciferase activity (fold induction)					Fig 4K	Arg1-luciferase activity (fold induction)
	Control	YAP	HDAC3	YAP+HDAC3 (+)	YAP+HDAC3 (++)	YAP+HDAC3 (+++)			Control	TAZ	HDAC3	TAZ+HDAC3 (+)			Control	YAP+HDAC3	HDAC3+YAPS127A(+)	HDAC3+YAPS127A(++)
	0.937794	0.478006	0.682569	0.280229	0.343274	0.180576			0.921839	0.341649	0.713425	0.130846			1.10136	0.398719	0.254073	0.216661
	0.958472	0.500574	0.739094	0.279665	0.363522	0.174788			1.1881	0.320641	0.653921	0.130205			1.01827	0.31581	0.278005	0.201351
	1.09795	0.537056	0.701011	0.331814	0.342446	0.154585			0.822321	0.331411	0.484868	0.135042			0.965313	0.372795	0.294064	0.225439
	1.00578	0.497717	0.630266	0.326917	0.331817	0.162148			1.06774	0.382324	0.635693	0.13217			0.915057	0.389732	0.275444	0.204037
Mean	1	0.5033	0.6882	0.3047	0.3453	0.168		Mean	1	0.344	0.622	0.1321		Mean	1	0.3693	0.2754	0.2119
Std. Error	0.03562	0.01231	0.02262	0.0143	0.006621	0.005905		Std. Error	0.08044	0.01347	0.04862	0.001073		Std. Error	0.03982	0.01861	0.008216	0.005621
Fig 4N		Arg1 mRNA level (fold)					Fig 4O	Arg1-luciferase (fold change)					Fig 4P	Arg1-luciferase (fold change)
		IL4/IL13						Control	YAP+HDAC3	HDAC3+Vorinostat(+)	HDAC3+Vorinostat(++)			Control	YAP+HDAC3	HDAC3+Scriptaid(+)	HDAC3+Scriptaid(++)
		Control siRNA		HDAC3 siRNA				0.905449	0.462959	2.84058	4.97043			0.929999	0.498571	1.73417	2.30183
	BMDMs	Control	dKO	Control	dKO			0.887803	0.444877	2.65933	4.5587			1.01594	0.461744	1.91812	2.27074
		1.30578	5.41481	4.59957	7.98399			1.09493	0.428551	3.79902	4.68			1.1025	0.571225	1.4714	2.40365
		1.10009	6.92113	3.95933	9.78484			1.11182	0.446302	3.74516	4.44222			0.951561	0.554442	1.53059	2.20861
		0.964776	4.70962	4.69599	9.85492		Mean	1	0.4457	3.261	4.663		Mean	1	0.5215	1.664	2.296
	Mean	1.124	5.682	4.418	9.208		Std. Error of Mean	0.05989	0.00703	0.2976	0.1134		Std. Error of Mean	0.03874	0.02526	0.1018	0.04072
	Std. Error	0.09913	0.6522	0.2312	0.6123
Fig 4Q	Arg1-luciferase (fold change)					Fig 4R	Arg1-luciferase (fold change)
	Control	YAP+HDAC3	HDAC3+RGFP966(+)	HDAC3+RGFP966(++)			Control	YAP+HDAC3	YAP+HDAC3H134A,H135A
	0.839514	0.20326	0.161898	0.149278			0.889312	0.267389	0.314137
	0.924713	0.187054	0.151133	0.133095			1.00043	0.277435	0.33407
	1.2306	0.172625	0.186521	0.131111			1.02635	0.262006	0.311077
	1.00517	0.175124	0.166529	0.130202			1.08391	0.274034	0.345255
Mean	1	0.1845	0.1665	0.1359		Mean	1	0.2702	0.3261
Std. Error of Mean	0.08398	0.006996	0.007406	0.004493		Std. Error of Mean	0.04081	0.003441	0.008161

## Sheet: Fig 5
Fig 5A			Control					Mean	Std. Error	Yap/Taz dKO							Mean	Std. Error
LVEF%		Baseline	77.64	50.13	62.37	71.99	69.54	66.334	4.73486	52.8	52.07	60.65	65.12	57.25	66.06	67.74	60.2414	2.41596
		Post-MI	35.54	20.15	29.26	14.79		24.935	4.62772	39.95	48.08	40.35	33.86	35.75	55.05		42.1733	3.2626
Fig 5B			Control					Mean	Std. Error	Yap/Taz dKO							Mean	Std. Error
FS		Baseline	17.5	10.9	21.06	23.94	15.79	17.838	2.23674	16.75	16.34	16.74	16.29	15.56	16.96	17.8	16.6343	0.260438
		Post-MI	7.71	3.77	8.41	3.45		5.835	1.29418	10.41	12.9	11.54	9.17	9.62	5.93		9.92833	0.971547
Fig 5C			Control					Mean	Std. Error	Yap/Taz dKO							Mean	Std. Error
LVESV (μL)		Baseline	5.55	22.2	16.34	9.02	10.88	12.798	2.9277	20.43	16.82	18.18	10.41	13.39	16.09	9.22	14.9343	1.55177
		Post-MI	53.71	91.7	68.88	101.07		78.84	10.7636	71.05	34.48	55.51	43.91	47.95	59.11		52.0017	5.21081
Fig 5D			Control					Mean	Std. Error	Yap/Taz dKO							Mean	Std. Error
FAC%		Baseline	58.91	33.53	45.04	56.07	49.72	48.654	4.48952	37.03	37.17	43.52	46.39	39.64	46.56	49.52	42.8329	1.87509
		Post-MI	23.06	11.78	21.59	9.24		16.4175	3.4629	27.2	32.5	25.34	20.9	21.67	25.35		25.4933	1.71043
Fig 5F	% of F4/80+ NOS2+cells				% of F4/80+ CD206+cells				Fig 5G	mRNA level (fold)
	Control	Yap/Taz dKO			Control	Yap/Taz dKO			IL6	Control	Yap/Taz dKO		IL1β	Control	Yap/Taz dKO		Nos2	Control	Yap/Taz dKO
	7.4	3.5			0.7	1.7				0.674229	0.234139			0.680709	0.148754			1.06192	0.517644
	4.9	4.2			0.9	5.7				1.76841	0.542557			0.53794	0.307808			1.14354	0.675837
	6.7	3			0.8	4.5				1.05871	0.239587			0.781351	0.267169			0.794542	0.932684
		4.8			1.1	1.5					0.374567				0.42265				0.650097
Mean	6.333	3.875			0.9	5.3			Mean	1.167	0.3477		Mean	0.6667	0.2866		Mean	1	0.6941
Std. Error	0.7446	0.3945		Mean	0.88	3.74			Std. Error	0.3205	0.07262		Std. Error	0.07062	0.05652		Std. Error	0.1054	0.08676
				Std. Error	0.06633	0.8953
Fig 5H	mRNA level (fold)
Arg1	Control	Yap/Taz dKO		Ym1	Control	Yap/Taz dKO		Fizz1	Control	Yap/Taz dKO
	1.03809	3.55088			1.52674	5.2587			0.165449	0.619116
	0.92741	2.01602			1.98456	6.14185			1.92894	4.94843
	1.38571	5.76356			0.299539	7.93334			1.51161	5.50619
	0.413649	2.64369			1.05248	6.62497			0.635666	8.29204
	1.23514	6.97899			0.136674	1.70234			0.75833	2.10377
Mean	1	4.191		Mean	1	5.532		Mean	1	4.294
Std. Error	0.1665	0.9429		Std. Error	0.3525	1.051		Std. Error	0.3172	1.345
Fig 5I	mRNA level (fold)
IL6	Control	Yap/Taz dKO		IL1β	Control	Yap/Taz dKO		TNFɑ	Control	Yap/Taz dKO		Nos2	Control	Yap/Taz dKO		Ccl2	Control	Yap/Taz dKO		Ccr7	Control	Yap/Taz dKO		Rantes	Control	Yap/Taz dKO
	0.633968	0.152253			2.36087	0.885256			1.99565	0.641118			0.681904	0.0697096			1.62727	0.277673			1.05565	0.768098			0.309705	0.537641
	1.05172	0.559506			2.37686	1.204			1.11307	0.659493			0.631375	0.0124504			0.489698	0.393708			0.856705	0.586043			0.399658	0.237705
	0.725365	0.456543			1.55702	0.845079			1.05506	0.816945			1.68672	0.0466147			1.52519	0.160194			1.42618	0.720664			0.67066	0.350216
	0.72183	0.18486			3.29046	0.389463			1.49526	0.204282			0.146716	0.0858509			0.984478	0.423965			1.0649	0.930039			0.452376	0.584046
Mean	0.7832	0.3383		Mean	2.396	0.8309		Mean	1.415	0.5805		Mean	0.7867	0.05366		Mean	1.157	0.3139		Mean	1.101	0.7512		Mean	0.4581	0.4274
Std. Error	0.09196	0.1004		Std. Error	0.3542	0.1676		Std. Error	0.2169	0.1315		Std. Error	0.3234	0.01592		Std. Error	0.2633	0.06015		Std. Error	0.1186	0.07099		Std. Error	0.07673	0.08095
Fig 5J	mRNA level (fold)
Arg1	Control	Yap/Taz dKO		Ym1	Control	Yap/Taz dKO		Egr2	Control	Yap/Taz dKO		Fizz1	Control	Yap/Taz dKO		Cd206	Control	Yap/Taz dKO		IL10	Control	Yap/Taz dKO		TGFβ1	Control	Yap/Taz dKO
	0.822047	1.87584			0.775264	1.05174			1.08173	2.71569			0.460872	0.806665			0.852196	1.68192			1.51544	0.594512			1.26899	0.441108
	0.867332	3.76944			0.555307	1.26154			0.372535	0.909259			1.22188	2.14309			1.47682	1.00123			1.21208	0.3613			1.0796	0.585586
	0.904287	1.34022			0.715815	1.41563			0.649296	2.37554			1.31725	9.31586			0.670982	3.01273			1.49788	0.321005			1.16328	0.851328
		1.77685				1.04856				2.22333				3.39063				1.47216				0.234476				0.946715
Mean	0.8646	2.191		Mean	0.6821	1.194		Mean	0.7012	2.056		Mean	1	3.914		Mean	1	1.792		Mean	1.408	0.3778		Mean	1.171	0.7062
Std. Error	0.02378	0.539		Std. Error	0.06569	0.08901		Std. Error	0.2064	0.3958		Std. Error	0.271	1.876		Std. Error	0.2441	0.4311		Std. Error	0.09832	0.07692		Std. Error	0.05479	0.1168

## Sheet: Fig 6
Fig 6B		% of Fibrotic area			Fig 6D		Collagen I positive area (%)
		Control	Yap/Taz dKO				Control	Yap/Taz dKO
		18.8597	8.25884				21.693	9.611
		13.1888	1.80317				18.728	5.039
		20.0713	4.77199				13.963	11.075
		23.7902	7.41497			Mean	18.13	8.575
		16.1944	14.4032			Std. Error	2.252	1.818
		6.74469	7.94468
			10.8309
	Mean	16.47	7.918
	Std. Error	2.434	1.529
Fig 6E		mRNA level (fold)
Acta2		Control			Mean	Std. Error		Yap/Taz dKO				Mean	Std. Error		Tagln		Control			Mean	Std. Error		Yap/Taz dKO				Mean	Std. Error
	Day 7	1.0609	1.51862	2.84741	1.80898	0.535767		0.570277	0.75454	0.588671	0.540633	0.61353	0.0480335			Day 7	0.904824	1.48592	1.86196	1.41757	0.278407		0.245681	0.325085	0.291052	0.430459	0.323069	0.0393177
	Day 28	1.0455	1.14193	0.812573	1	0.0977611		0.665773	0.261777	0.304803		0.410784	0.128098			Day 28	1.258	0.98297	0.759034	1	0.14429		0.175985	0.702192	0.186517		0.354898	0.173674
Axin2		Control			Mean	Std. Error		Yap/Taz dKO				Mean	Std. Error		Col1ɑ1		Control			Mean	Std. Error		Yap/Taz dKO				Mean	Std. Error
	Day 7	0.929777	1.04275	1.04351	1.00535	0.0377852		0.757072	0.5608	0.688688	0.314065	0.580156	0.0975782			Day 7	0.80086	0.836786	1.36235	1	0.181473		0.373945	0.276411	0.642877	0.321297	0.403633	0.0822008
	Day 28	1.15391	1.05156	0.794529	1	0.1069		0.634288	1.55029	0.255992		0.813525	0.384231			Day 28	0.930626	0.991498	1.07788	1	0.0427195		0.658665	0.671302	0.56647		0.632146	0.0330397
Col1ɑ2		Control			Mean	Std. Error		Yap/Taz dKO				Mean	Std. Error		p4ha1		Control			Mean	Std. Error		Yap/Taz dKO				Mean	Std. Error
	Day 7	0.78091	0.786629	1.43246	1	0.216237		0.247333	0.271495	0.493742	0.396312	0.35222	0.057366			Day 7	1.07174	1.17096	1.23776	1.16015	0.0482312		0.616451	0.707556	0.691073	0.71522	0.682575	0.0226095
	Day 28	1.21319	0.887597	0.899217	1	0.106646		0.801048	2.63108	0.447076		1.29307	0.676763			Day 28	0.984359	1.14602	0.869618	1	0.0801735		0.564011	0.683986	0.379134		0.542377	0.0886654
Plod2		Control			Mean	Std. Error		Yap/Taz dKO				Mean	Std. Error		Plod2b		Control			Mean	Std. Error		Yap/Taz dKO				Mean	Std. Error
	Day 7	0.887825	0.97739	1.86152	1.24225	0.310715		0.430891	0.456307	0.442672	0.673271	0.500785	0.0577294			Day 7	0.804045	1.01	1.51668	1.11024	0.211736		0.475164	0.446149	0.488784	0.731699	0.535449	0.0660179
	Day 28	0.839982	1.31395	0.919465	1.02446	0.146549		0.551976	0.59569	0.563206		0.570291	0.013107			Day 28	0.864316	1.28856	0.930235	1.0277	0.131809		0.863213	0.572436	0.6786		0.70475	0.0849524
Lox		Control			Mean	Std. Error		Yap/Taz dKO				Mean	Std. Error		Timp1		Control			Mean	Std. Error		Yap/Taz dKO				Mean	Std. Error
	Day 7	0.497495	0.829305	1.6732	1	0.349963		0.276846	0.281197	0.130328	0.264903	0.238319	0.0361613			Day 7	1.82849	1.5132	1.11384	1.48518	0.206778		0.421625	0.703867	0.278247	0.542674	0.486603	0.0903613
	Day 28	1.10189	1.02885	0.869268	1	0.0686827		0.646515	0.641263	0.243166		0.510315	0.133583			Day 28	1.56677	0.727014	0.886066	1.05995	0.257537		0.706213	0.249068	3.08079		1.34536	0.877693
Fig 6F		mRNA level (fold)
Vegf		Control			Mean	Std. Error		Yap/Taz dKO				Mean	Std. Error		Vcam1		Control			Mean	Std. Error		Yap/Taz dKO				Mean	Std. Error
	Day 7	0.767412	0.640522	0.927978	0.778637	0.0831709		1.35106	1.02805	1.06686	1.36872	1.20367	0.0906109			Day 7	0.185958	1.48377	0.323655	0.664461	0.411578		3.15181	1.38911	2.76534	1.72089	2.25679	0.418303
	Day 28	1.03156	0.968693	0.999744	1	0.0181493		6.09938	1.31262	9.17862		5.53021	2.28848			Day 28	1.38272	1.00023	0.617044	1	0.221032		1.83807	4.27592	7.92527		4.67975	1.76879
Fig 6G		% of Emcn area/field (μm2)
		Control	Yap/Taz dKO
		3.377	5.079
		3.547	6.934
		1.712	10.255
	Mean	2.879	7.423
	Std. Error	0.5854	1.514

## Sheet: Fig 7
Fig 7D		mRNA level (fold)														mRNA level (fold)
	IL6	Control			Mean	Std. Error		LysMCRE;R26YAP5SA			Mean	Std. Error			IL1β	Control			Mean	Std. Error		LysMCRE;R26YAP5SA			Mean	Std. Error
	Untreated	0.520967	1.47903	1.46246	1.15415	0.316629		3.35851	2.80721	1.01695	2.39422	0.706786			Untreated	1.14503	0.705641	1.14933	1	0.147185		1.46174	0.697588	1.85874	1.33936	0.340736
	LPS/IFNɣ	1474.08	1695.02	1528.33	1565.81	66.4758		1817.89	3712.59	3016.58	2849.02	553.332			LPS/IFNɣ	10216.3	9212.18	9954.71	9794.39	300.735		18449.9	15865.5	12714.6	15676.7	1658.33
	IL12β	Control			Mean	Std. Error		LysMCRE;R26YAP5SA			Mean	Std. Error			Nos2	Control			Mean	Std. Error		LysMCRE;R26YAP5SA			Mean	Std. Error
	Untreated	0.542331	0.426318	0.404357	0.457669	0.0428034		0.429108	0.923394	0.315553	0.556018	0.18659			Untreated	0.444262	1.07636	0.923636	0.814754	0.19042		1.07962	0.411205	1.36579	0.952204	0.282833
	LPS/IFNɣ	18585	16404	15529.5	16839.5	908.516		24780.5	21971.8	23889.1	23547.1	828.622			LPS/IFNɣ	24306.8	25499.4	42259.7	30688.6	5795.77		44452.5	48057.4	49899.3	47469.7	1599.59
	Ccl2	Control			Mean	Std. Error		LysMCRE;R26YAP5SA			Mean	Std. Error			Rantes	Control			Mean	Std. Error		LysMCRE;R26YAP5SA			Mean	Std. Error
	Untreated	1.31448	0.650635	1.03488	1	0.192428		0.971849	0.700063	0.723993	0.798635	0.0868819			Untreated	1.46892	1.07527	0.455812	1	0.29487		0.498024	1.04918	0.733657	0.760289	0.159662
	LPS/IFNɣ	22.7739	25.2541	25.0804	24.3695	0.799341		29.1921	61.742	46.8227	45.919	9.40719			LPS/IFNɣ	545.093	613.484	489.462	549.346	35.8653		698.26	1024.37	982.417	901.684	102.43
	TNFɑ	Control			Mean	Std. Error		LysMCRE;R26YAP5SA			Mean	Std. Error			Fig 7E		NO2 in conditioned medium (μmole/l)
	Untreated	0.95055	0.963198	1.08625	1	0.0432807		1.12308	0.952611	1.07665	1.05078	0.0508808					Control			Mean	Std. Error		LysMCRE;R26YAP5SA			Mean	Std. Error
	LPS/IFNɣ	21.5377	30.0267	22.4323	24.6656	2.69297		26.6827	46.0802	43.3709	38.7112	6.06493				Untreated	6.15885	6.28125	6.64062	6.36024	0.144575		6.16927	6.1276	6.22917	6.17535	0.0294757
																LPS/IFNɣ	22.2188	24.1667	24.4036	23.5964	0.692191		27.013	29.0312	27.0391	27.6944	0.668445
Fig 7F		mRNA level (fold)														mRNA level (fold)
	Arg1	Control			Mean	Std. Error		LysMCRE;R26YAP5SA			Mean	Std. Error			Ym1	Control			Mean	Std. Error		LysMCRE;R26YAP5SA			Mean	Std. Error
	Untreated	0.940618	1.04539	1.01399	1	0.0310438		1.62589	0.401721	0.810765	0.946124	0.359809			Untreated	1.12613	1.12053	0.753335	1	0.123343		1.50592	3.1694	2.2107	2.29534	0.482067
	IL4/IL13	2190.36	2190.17	2862.15	2414.23	223.961		1745.32	1700.82	1012.82	1486.32	237.098			IL4/IL13	509.898	429.707	358.676	432.76	43.6808		321.404	303.501	311.115	312.007	5.18748
	Cd206	Control			Mean	Std. Error		LysMCRE;R26YAP5SA			Mean	Std. Error			Fizz1	Control			Mean	Std. Error		LysMCRE;R26YAP5SA			Mean	Std. Error
	Untreated	1.00503	1.19381	0.801162	1	0.113375		0.644125	0.787848	0.660614	0.697529	0.0454096			Untreated	0.590645	0.939624	1.46973	1	0.255559		1.87971	1.34407	0.605206	1.27633	0.369474
	IL4/IL13	9.79932	4.90448	6.92127	7.20836	1.42029		4.63521	4.15892	3.73351	4.17588	0.260437			IL4/IL13	1541.12	1360.73	573.564	1158.47	297.055		1895.34	1226.35	908.254	1343.32	290.886
Fig 7H	% of Fibrotic area						Fig 7J	Collagen I positive area (%)
	Control		LysMCRE;R26YAP5SA					Control		LysMCRE;R26YAP5SA
	12.3588		28.2076					14.6071		24.139
	15.3393		18.2193					16.8308		28.0348
	17.8226		25.7723					19.5367		27.007
	6.6846		30.0254				Mean	16.99		26.39
Mean	13.05		25.56				Std. Error	1.425		1.166
Std. Error	2.398		2.596

## Sheet: S1 Fig
S1 Fig	Nuclear							Nuclear							Cytoplasmic
YAP	Relative expression (Protein)						YAP	Relative expression (Protein)						pYAP	Relative expression (Protein)
	LPS/IFNɣ	0 h	8 h	12 h				IL4/IL13	0 h	8 h	12 h				LPS/IFNɣ	0 h	8 h	12 h
		0.369041	1.5695	1.24354					1.05533	1.36757	2.53788					0.0638233	0.321498	0.226663
		0.205904	0.887157	1.86809					0.00371697	1.20656	1.0944					0.0490677	0.393286	0.558237
		0.285016	1.12989	1.9465					0.43446	2.18649	1.19581					0.087278	0.420827	0.374801
	Mean	0.2867	1.196	1.686					0.44945	1.73935	1.50276				Mean	0.06672	0.3785	0.3866
	Std. Error	0.0471	0.1997	0.2224				Mean	0.4857	1.625	1.583				Std. Error	0.01113	0.02961	0.0959
								Std. Error	0.2162	0.2179	0.33
	Nuclear							Nuclear							Cytoplasmic
TAZ	Relative expression (Protein)						TAZ	Relative expression (Protein)						pYAP	Relative expression (Protein)
	LPS/IFNɣ	0 h	8 h	12 h				IL4/IL13	0 h	8 h	12 h				IL4/IL13	0 h	8 h	12 h
		0.257849	0.579036	0.991239					0.143369	0.473617	0.515821					0.118776	0.330366	0.548845
		0.0984933	0.621308	0.873903					0.200054	0.556567	0.654795					0.19181	0.514429	0.581008
		0.286679	0.933344	1.06042					0.19641	0.615722	0.949487					0.291491	0.410008	0.505401
	Mean	0.2143	0.7112	0.9752				Mean	0.1799	0.5486	0.7067				Mean	0.2007	0.4183	0.5451
	Std. Error	0.05852	0.1117	0.05444				Std. Error	0.01832	0.04121	0.1279				Std. Error	0.05006	0.05329	0.02191

## Sheet: S2 Fig
S2A Fig
TGFβ	Relative expression (Protein)						TGFβ	Relative expression (Protein)
BMDM	LPS/IFNɣ	0 h	4 h	8 h	12 h		PM	LPS/IFNɣ	0 h	4 h	8 h	12 h
		0.355031	0.4132	0.316024	0.498721				0.3847	0.484234	0.473832	0.507737
		0.20472	0.342774	0.344315	0.342055				0.495785	0.547324	0.559718	0.431273
	Mean	0.2799	0.378	0.3302	0.4204			Mean	0.4402	0.5158	0.5168	0.4695
	Std. Error	0.07516	0.03521	0.01415	0.07833			Std. Error	0.05554	0.03154	0.04294	0.03823
S2B Fig	Vegf	mRNA level (fold)				TGFβ	mRNA level (fold)
	BMDM	Unstimulated	LPS/IFNɣ			BMDM	Unstimulated	LPS/IFNɣ
		0.938626	0.571898				1.01658	0.666126
		0.998091	0.764128				0.948931	0.561868
		1.06328	0.679948				1.03449	0.699904
	Mean	1	0.672			Mean	1	0.6426
	Std. Deviation	0.06235	0.09636			Std. Deviation	0.04513	0.07195
	Vegf	mRNA level (fold)				TGFβ	mRNA level (fold)
	PM	Unstimulated	LPS/IFNɣ			PM	Unstimulated	LPS/IFNɣ
		0.944239	0.95922				0.813347	0.610103
		1.10491	1.23975				1.11618	0.749707
		0.950853	1.09434				1.07047	0.662898
	Mean	1	1.098			Mean	1	0.6742
	Std. Deviation	0.09091	0.1403			Std. Deviation	0.1633	0.07049
S2C Fig
IL6	Relative expression (Protein)
BMDM	IL4/IL13	0 h	4 h	8 h	12 h
		0.390853	0.426441	0.552703	0.685744
		0.43003	0.573418	0.671497	0.741863
		0.634214	0.66143	0.580829	0.256408
	Mean	0.485	0.5538	0.6017	0.5613
	Std. Error	0.07544	0.06854	0.03584	0.1533

[truncated: 14 more sheets: S3 Fig, S4 Fig, S6 Fig, S8 Fig , S9 Fig, S10 Fig , S12 Fig, S13 Fig, S14 Fig, S15 Fig, S16 Fig, S17 Fig, S18 Fig, S19 Fig]
